# Supplementary material for: A genome-wide SNP-association study confirms a sequence variant (g.66493737C>T) in the equine myostatin (MSTN) gene as the most powerful predictor of optimum racing distance for Thoroughbred racehorses
Source: BMC Genomics. 2010 Oct 11;11:552. doi: 10.1186/1471-2164-11-552 (PMC3091701; doi:10.1186/1471-2164-11-552)
Supplement: Additional file 1 — Quantitative association test results for best race distance. Unadjusted and FDR corrected P-values are given. [file 1471-2164-11-552-S1.XLS]

## Sheet: merge_adjust.BRD.qassoc
CHR	SNP	UNADJ	GC	BONF	HOLM	SIDAK_SS	SIDAK_SD	FDR_BH	FDR_BY
18	BIEC2-417495	1.606e-09	9.449e-08	6.58e-05	6.58e-05	6.58e-05	6.58e-05	6.58e-05	0.0007368
18	BIEC2-417423	3.55e-08	1.165e-06	0.001454	0.001454	0.001453	0.001453	0.0007272	0.008143
18	BIEC2-417372	6.21e-08	1.828e-06	0.002545	0.002544	0.002541	0.002541	0.0008281	0.009273
18	BIEC2-417274	8.084e-08	2.261e-06	0.003312	0.003312	0.003307	0.003307	0.0008281	0.009273
18	BIEC2-417210	3.126e-07	6.698e-06	0.01281	0.01281	0.01273	0.01272	0.002561	0.02868
18	BIEC2-417524	4.868e-07	9.55e-06	0.01995	0.01994	0.01975	0.01975	0.00298	0.03337
18	BIEC2-417507	5.091e-07	9.878e-06	0.02086	0.02086	0.02064	0.02064	0.00298	0.03337
18	BIEC2-417527	1.34e-06	2.134e-05	0.05491	0.0549	0.05343	0.05342	0.006864	0.07686
16	BIEC2-329093	2.707e-06	3.76e-05	0.1109	0.1109	0.105	0.105	0.01232	0.138
14	BIEC2-269739	5.586e-06	6.693e-05	0.2289	0.2289	0.2046	0.2046	0.02289	0.2563
18	BIEC2-417291	6.594e-06	7.636e-05	0.2702	0.2701	0.2368	0.2367	0.02456	0.275
3	BIEC2-810347	1.953e-05	0.0001808	0.8001	0.7999	0.5507	0.5506	0.05953	0.6666
16	BIEC2-356906	2.522e-05	0.0002214	1	1	0.6442	0.644	0.05953	0.6666
26	BIEC2-691998	2.583e-05	0.0002257	1	1	0.653	0.6529	0.05953	0.6666
29	BIEC2-764127	2.633e-05	0.0002289	1	1	0.66	0.6599	0.05953	0.6666
18	BIEC2-417075	2.754e-05	0.0002374	1	1	0.6765	0.6763	0.05953	0.6666
3	BIEC2-810372	2.837e-05	0.0002431	1	1	0.6873	0.6872	0.05953	0.6666
18	BIEC2-417308	2.868e-05	0.0002452	1	1	0.6912	0.6911	0.05953	0.6666
25	BIEC2-655703	2.986e-05	0.0002531	1	1	0.7058	0.7056	0.05953	0.6666
18	BIEC2-417424	3.009e-05	0.0002547	1	1	0.7086	0.7085	0.05953	0.6666
14	BIEC2-245845	3.051e-05	0.0002575	1	1	0.7135	0.7133	0.05953	0.6666
26	BIEC2-692083	3.53e-05	0.0002887	1	1	0.7646	0.7644	0.06473	0.7248
18	BIEC2-417298	3.841e-05	0.000309	1	1	0.7927	0.7926	0.06473	0.7248
16	BIEC2-329268	3.865e-05	0.0003102	1	1	0.7948	0.7946	0.06473	0.7248
14	BIEC2-269368	3.949e-05	0.0003159	1	1	0.8018	0.8016	0.06473	0.7248
26	BIEC2-692084	5.301e-05	0.0003983	1	1	0.8861	0.8859	0.08286	0.9279
2	BIEC2-472801	5.979e-05	0.0004385	1	1	0.9137	0.9136	0.08286	0.9279
26	BIEC2-692080	6.525e-05	0.0004699	1	1	0.931	0.9309	0.08286	0.9279
26	BIEC2-692061	6.525e-05	0.0004699	1	1	0.931	0.9309	0.08286	0.9279
26	BIEC2-692060	6.525e-05	0.0004699	1	1	0.931	0.9309	0.08286	0.9279
4	BIEC2-851918	6.956e-05	0.0004943	1	1	0.9422	0.9421	0.08286	0.9279
4	BIEC2-851913	6.956e-05	0.0004943	1	1	0.9422	0.9421	0.08286	0.9279
6	BIEC2-1188220	7.151e-05	0.0005052	1	1	0.9466	0.9465	0.08286	0.9279
6	BIEC2-1188221	7.151e-05	0.0005052	1	1	0.9466	0.9465	0.08286	0.9279
18	BIEC2-416921	7.678e-05	0.0005344	1	1	0.957	0.9569	0.08286	0.9279
14	BIEC2-247575	8.011e-05	0.0005527	1	1	0.9625	0.9624	0.08286	0.9279
15	BIEC2-292155	8.043e-05	0.0005545	1	1	0.963	0.9629	0.08286	0.9279
1	BIEC2-8614	8.053e-05	0.0005544	1	1	0.9631	0.963	0.08286	0.9279
23	BIEC2-614856	8.291e-05	0.0005679	1	1	0.9665	0.9664	0.08286	0.9279
23	BIEC2-614858	8.291e-05	0.0005679	1	1	0.9665	0.9664	0.08286	0.9279
23	BIEC2-614865	8.291e-05	0.0005679	1	1	0.9665	0.9664	0.08286	0.9279
1	BIEC2-8982	8.676e-05	0.0005886	1	1	0.9714	0.9713	0.0836	0.9362
3	BIEC2-784493	8.773e-05	0.0005938	1	1	0.9725	0.9724	0.0836	0.9362
22	BIEC2-601684	9.48e-05	0.0006313	1	1	0.9794	0.9794	0.08632	0.9666
22	BIEC2-601678	9.48e-05	0.0006313	1	1	0.9794	0.9794	0.08632	0.9666
3	BIEC2-775013	9.867e-05	0.0006516	1	1	0.9825	0.9824	0.08686	0.9727
5	BIEC2-929591	0.0001018	0.0006676	1	1	0.9845	0.9845	0.08686	0.9727
5	BIEC2-929595	0.0001018	0.0006676	1	1	0.9845	0.9845	0.08686	0.9727
1	BIEC2-8643	0.0001217	0.0007689	1	1	0.9932	0.9931	0.09972	1
1	BIEC2-8783	0.0001217	0.0007689	1	1	0.9932	0.9931	0.09972	1
6	BIEC2-1188165	0.0001242	0.0007814	1	1	0.9938	0.9938	0.09978	1
18	BIEC2-417520	0.0001547	0.0009294	1	1	0.9982	0.9982	0.1219	1
3	BIEC2-783026	0.0001653	0.0009791	1	1	0.9989	0.9988	0.1278	1
4	BIEC2-875322	0.0001718	0.00101	1	1	0.9991	0.9991	0.1304	1
28	BIEC2-745221	0.0001869	0.001079	1	1	0.9995	0.9995	0.1361	1
28	BIEC2-745200	0.0001869	0.001079	1	1	0.9995	0.9995	0.1361	1
15	BIEC2-292414	0.0001966	0.001123	1	1	0.9997	0.9997	0.1361	1
15	BIEC2-292213	0.0001966	0.001123	1	1	0.9997	0.9997	0.1361	1
15	BIEC2-292202	0.0001966	0.001123	1	1	0.9997	0.9997	0.1361	1
16	BIEC2-356311	0.0001994	0.001135	1	1	0.9997	0.9997	0.1361	1
29	BIEC2-764006	0.0002054	0.001162	1	1	0.9998	0.9998	0.1361	1
23	BIEC2-617793	0.000209	0.001178	1	1	0.9998	0.9998	0.1361	1
29	BIEC2-764067	0.0002119	0.001191	1	1	0.9998	0.9998	0.1361	1
23	BIEC2-618042	0.0002131	0.001197	1	1	0.9998	0.9998	0.1361	1
9	BIEC2-1094786	0.0002159	0.001209	1	1	0.9999	0.9999	0.1361	1
1	BIEC2-951	0.0002227	0.001239	1	1	0.9999	0.9999	0.1378	1
9	BIEC2-1094580	0.0002259	0.001253	1	1	0.9999	0.9999	0.1378	1
6	BIEC2-938641	0.0002292	0.001267	1	1	0.9999	0.9999	0.1378	1
1	BIEC2-8864	0.000232	0.00128	1	1	0.9999	0.9999	0.1378	1
14	BIEC2-271077	0.0002446	0.001334	1	1	1	1	0.1392	1
14	BIEC2-271028	0.0002446	0.001334	1	1	1	1	0.1392	1
14	BIEC2-271015	0.0002446	0.001334	1	1	1	1	0.1392	1
16	BIEC2-329066	0.0002545	0.001376	1	1	1	1	0.1425	1
32	BIEC2-1114693	0.0002623	0.00141	1	1	1	1	0.1425	1
32	BIEC2-1114692	0.0002623	0.00141	1	1	1	1	0.1425	1
18	BIEC2-417328	0.0002672	0.001429	1	1	1	1	0.1425	1
23	BIEC2-618075	0.0002697	0.001441	1	1	1	1	0.1425	1
1	BIEC2-7289	0.0002713	0.001448	1	1	1	1	0.1425	1
15	BIEC2-283471	0.0002785	0.001478	1	1	1	1	0.1445	1
29	BIEC2-764124	0.0002859	0.001509	1	1	1	1	0.1449	1
9	BIEC2-1094931	0.0002887	0.00152	1	1	1	1	0.1449	1
18	BIEC2-417054	0.0002936	0.001541	1	1	1	1	0.1449	1
23	BIEC2-607195	0.0002987	0.001562	1	1	1	1	0.1449	1
32	BIEC2-1114714	0.0003025	0.001576	1	1	1	1	0.1449	1
15	BIEC2-290718	0.0003069	0.001595	1	1	1	1	0.1449	1
1	BIEC2-2690	0.0003076	0.001598	1	1	1	1	0.1449	1
1	BIEC2-2768	0.0003076	0.001598	1	1	1	1	0.1449	1
13	BIEC2-227772	0.0003155	0.00163	1	1	1	1	0.1462	1
22	BIEC2-600622	0.0003176	0.001639	1	1	1	1	0.1462	1
7	BIEC2-984225	0.0003324	0.001697	1	1	1	1	0.1499	1
1	BIEC2-1043	0.000334	0.001705	1	1	1	1	0.1499	1
3	BIEC2-804669	0.0003366	0.001716	1	1	1	1	0.1499	1
2	BIEC2-472792	0.000343	0.001741	1	1	1	1	0.1511	1
7	BIEC2-984144	0.0003487	0.001764	1	1	1	1	0.152	1
23	BIEC2-607389	0.0003561	0.001791	1	1	1	1	0.1536	1
23	BIEC2-606362	0.0003718	0.001856	1	1	1	1	0.1574	1
9	BIEC2-1092570	0.0003861	0.001912	1	1	1	1	0.1574	1
18	BIEC2-417192	0.0003898	0.001926	1	1	1	1	0.1574	1
1	BIEC2-90928	0.0003917	0.001933	1	1	1	1	0.1574	1
1	BIEC2-90901	0.0003917	0.001933	1	1	1	1	0.1574	1
1	BIEC2-90672	0.0003917	0.001933	1	1	1	1	0.1574	1
14	BIEC2-246042	0.0003918	0.001933	1	1	1	1	0.1574	1
18	BIEC2-417187	0.0004082	0.001997	1	1	1	1	0.1624	1
14	BIEC2-269001	0.0004229	0.002054	1	1	1	1	0.1666	1
14	BIEC2-267435	0.000428	0.002072	1	1	1	1	0.167	1
14	BIEC2-245874	0.0004338	0.002092	1	1	1	1	0.1677	1
16	BIEC2-329288	0.0004411	0.002122	1	1	1	1	0.1689	1
7	BIEC2-984146	0.0004643	0.002209	1	1	1	1	0.1762	1
1	BIEC2-8899	0.0004774	0.002259	1	1	1	1	0.1783	1
16	BIEC2-329275	0.0004829	0.00228	1	1	1	1	0.1783	1
16	BIEC2-329335	0.0004829	0.00228	1	1	1	1	0.1783	1
3	BIEC2-772133	0.000492	0.002314	1	1	1	1	0.18	1
18	BIEC2-417498	0.0005174	0.002407	1	1	1	1	0.186	1
6	BIEC2-1188152	0.0005176	0.002408	1	1	1	1	0.186	1
15	BIEC2-290721	0.0005396	0.002488	1	1	1	1	0.1884	1
23	BIEC2-605947	0.0005416	0.002496	1	1	1	1	0.1884	1
6	BIEC2-1189172	0.0005424	0.002499	1	1	1	1	0.1884	1
6	BIEC2-1189176	0.0005424	0.002499	1	1	1	1	0.1884	1
9	BIEC2-1092551	0.0005764	0.002621	1	1	1	1	0.1959	1
9	BIEC2-1092437	0.0005764	0.002621	1	1	1	1	0.1959	1
15	BIEC2-292693	0.0005834	0.002646	1	1	1	1	0.1959	1
14	BIEC2-245887	0.0005881	0.002663	1	1	1	1	0.1959	1
14	BIEC2-245868	0.0005881	0.002663	1	1	1	1	0.1959	1
15	BIEC2-311979	0.0006009	0.002707	1	1	1	1	0.196	1
6	BIEC2-1189136	0.0006016	0.002711	1	1	1	1	0.196	1
23	BIEC2-617439	0.0006026	0.002715	1	1	1	1	0.196	1
14	BIEC2-245829	0.0006078	0.002733	1	1	1	1	0.1961	1
18	BIEC2-417139	0.0006296	0.00281	1	1	1	1	0.1973	1
14	BIEC2-272252	0.0006337	0.002824	1	1	1	1	0.1973	1
3	BIEC2-772167	0.0006362	0.002833	1	1	1	1	0.1973	1
18	BIEC2-417010	0.0006366	0.002834	1	1	1	1	0.1973	1
4	BIEC2-865931	0.0006404	0.002848	1	1	1	1	0.1973	1
4	BIEC2-865928	0.0006404	0.002848	1	1	1	1	0.1973	1
5	BIEC2-926055	0.0006567	0.002905	1	1	1	1	0.1993	1
5	BIEC2-926090	0.0006567	0.002905	1	1	1	1	0.1993	1
23	BIEC2-617718	0.0006826	0.002994	1	1	1	1	0.2018	1
14	BIEC2-247565	0.0006888	0.003016	1	1	1	1	0.2018	1
18	BIEC2-396878	0.0007031	0.003065	1	1	1	1	0.2018	1
18	BIEC2-396871	0.0007031	0.003065	1	1	1	1	0.2018	1
18	BIEC2-396863	0.0007031	0.003065	1	1	1	1	0.2018	1
18	BIEC2-396865	0.0007031	0.003065	1	1	1	1	0.2018	1
14	BIEC2-245866	0.0007088	0.003092	1	1	1	1	0.2018	1
6	BIEC2-1186968	0.0007129	0.003093	1	1	1	1	0.2018	1
18	BIEC2-417453	0.000713	0.003084	1	1	1	1	0.2018	1
8	BIEC2-1048895	0.0007282	0.003151	1	1	1	1	0.2018	1
8	BIEC2-1048945	0.0007282	0.003151	1	1	1	1	0.2018	1
21	BIEC2-561784	0.000729	0.003153	1	1	1	1	0.2018	1
21	BIEC2-561772	0.000729	0.003153	1	1	1	1	0.2018	1
12	BIEC2-198429	0.0007395	0.003189	1	1	1	1	0.2027	1
1	BIEC2-7287	0.0007461	0.003212	1	1	1	1	0.2027	1
11	BIEC2-164829	0.0007472	0.003215	1	1	1	1	0.2027	1
14	BIEC2-247065	0.0007526	0.003232	1	1	1	1	0.2029	1
16	BIEC2-356258	0.0007647	0.003274	1	1	1	1	0.2048	1
16	BIEC2-329411	0.0007768	0.003315	1	1	1	1	0.2054	1
2	BIEC2-473114	0.0007768	0.003315	1	1	1	1	0.2054	1
28	BIEC2-744951	0.0007875	0.003351	1	1	1	1	0.2068	1
3	BIEC2-783790	0.0008226	0.003468	1	1	1	1	0.2088	1
3	BIEC2-783358	0.0008234	0.003471	1	1	1	1	0.2088	1
18	BIEC2-417530	0.0008353	0.00351	1	1	1	1	0.2088	1
1	BIEC2-17039	0.0008409	0.003527	1	1	1	1	0.2088	1
18	BIEC2-416766	0.0008471	0.003547	1	1	1	1	0.2088	1
14	BIEC2-269055	0.0008508	0.003561	1	1	1	1	0.2088	1
14	BIEC2-269106	0.0008508	0.003561	1	1	1	1	0.2088	1
1	BIEC2-8892	0.0008578	0.003583	1	1	1	1	0.2088	1
14	BIEC2-245888	0.0008628	0.003601	1	1	1	1	0.2088	1
14	BIEC2-245896	0.0008628	0.003601	1	1	1	1	0.2088	1
6	BIEC2-1188511	0.0008633	0.003602	1	1	1	1	0.2088	1
6	BIEC2-1188514	0.0008633	0.003602	1	1	1	1	0.2088	1
23	BIEC2-617415	0.000875	0.003641	1	1	1	1	0.2088	1
32	BIEC2-1122128	0.0008826	0.003666	1	1	1	1	0.2088	1
1	BIEC2-7346	0.000885	0.003685	1	1	1	1	0.2088	1
16	BIEC2-329274	0.0008895	0.003674	1	1	1	1	0.2088	1
6	BIEC2-1188524	0.0008928	0.003697	1	1	1	1	0.2088	1
9	BIEC2-1094376	0.0009068	0.003744	1	1	1	1	0.2088	1
9	BIEC2-1094393	0.0009068	0.003744	1	1	1	1	0.2088	1
9	BIEC2-1094418	0.0009068	0.003744	1	1	1	1	0.2088	1
21	BIEC2-554049	0.0009122	0.003762	1	1	1	1	0.2088	1
14	BIEC2-267370	0.0009197	0.003787	1	1	1	1	0.2088	1
3	BIEC2-772807	0.0009247	0.003803	1	1	1	1	0.2088	1
21	BIEC2-554058	0.000932	0.003826	1	1	1	1	0.2088	1
23	BIEC2-607411	0.0009335	0.003831	1	1	1	1	0.2088	1
3	BIEC2-783116	0.0009353	0.003837	1	1	1	1	0.2088	1
3	BIEC2-783119	0.0009353	0.003837	1	1	1	1	0.2088	1
9	BIEC2-1094669	0.0009377	0.003845	1	1	1	1	0.2088	1
23	BIEC2-618053	0.0009546	0.003899	1	1	1	1	0.2114	1
14	BIEC2-271103	0.0009643	0.00393	1	1	1	1	0.2114	1
21	BIEC2-561771	0.0009728	0.003956	1	1	1	1	0.2114	1
22	BIEC2-600471	0.0009747	0.003964	1	1	1	1	0.2114	1
29	BIEC2-764478	0.0009752	0.003965	1	1	1	1	0.2114	1
1	BIEC2-6650	0.0009846	0.003995	1	1	1	1	0.2123	1
22	BIEC2-580564	0.001002	0.004078	1	1	1	1	0.2149	1
6	BIEC2-938784	0.001014	0.00405	1	1	1	1	0.2158	1
15	BIEC2-311980	0.001026	0.004122	1	1	1	1	0.2158	1
15	BIEC2-311978	0.001026	0.004128	1	1	1	1	0.2158	1
3	BIEC2-783022	0.001027	0.004128	1	1	1	1	0.2158	1
5	BIEC2-893597	0.001042	0.004177	1	1	1	1	0.2178	1
1	BIEC2-7572	0.001059	0.004231	1	1	1	1	0.2201	1
14	BIEC2-272315	0.001067	0.00426	1	1	1	1	0.2201	1
29	BIEC2-764267	0.001069	0.004255	1	1	1	1	0.2201	1
25	BIEC2-674028	0.001075	0.00428	1	1	1	1	0.2201	1
23	BIEC2-615708	0.001098	0.004352	1	1	1	1	0.2238	1
8	BIEC2-1052388	0.001119	0.00442	1	1	1	1	0.2256	1
23	BIEC2-615642	0.001122	0.004426	1	1	1	1	0.2256	1
31	BIEC2-836519	0.001123	0.004431	1	1	1	1	0.2256	1
18	BIEC2-417135	0.001142	0.004488	1	1	1	1	0.228	1
18	BIEC2-396638	0.001158	0.00454	1	1	1	1	0.228	1
18	BIEC2-396684	0.001158	0.00454	1	1	1	1	0.228	1
4	BIEC2-865967	0.00116	0.004547	1	1	1	1	0.228	1
26	BIEC2-691992	0.001163	0.004554	1	1	1	1	0.228	1
18	BIEC2-417454	0.001171	0.004581	1	1	1	1	0.2286	1
1	BIEC2-68635	0.001223	0.004737	1	1	1	1	0.2352	1
1	BIEC2-68788	0.001223	0.004737	1	1	1	1	0.2352	1
2	BIEC2-491394	0.001229	0.004755	1	1	1	1	0.2352	1
2	BIEC2-491393	0.001229	0.004755	1	1	1	1	0.2352	1
21	BIEC2-554055	0.001246	0.004807	1	1	1	1	0.2374	1
3	BIEC2-783761	0.001258	0.004842	1	1	1	1	0.2376	1
1	BIEC2-7149	0.001265	0.004867	1	1	1	1	0.2376	1
5	BIEC2-898211	0.001281	0.004914	1	1	1	1	0.2376	1
16	BIEC2-356636	0.001283	0.004921	1	1	1	1	0.2376	1
29	BIEC2-764537	0.001283	0.004922	1	1	1	1	0.2376	1
21	BIEC2-554637	0.001286	0.004932	1	1	1	1	0.2376	1
16	BIEC2-356637	0.001287	0.00493	1	1	1	1	0.2376	1
3	BIEC2-809928	0.001297	0.004963	1	1	1	1	0.2383	1
2	BIEC2-472699	0.001304	0.004982	1	1	1	1	0.2385	1
3	BIEC2-772183	0.001332	0.005068	1	1	1	1	0.242	1
31	BIEC2-838438	0.001335	0.005076	1	1	1	1	0.242	1
16	BIEC2-356302	0.001351	0.005125	1	1	1	1	0.242	1
1	BIEC2-80143	0.001366	0.00517	1	1	1	1	0.242	1
1	BIEC2-80187	0.001366	0.00517	1	1	1	1	0.242	1
18	BIEC2-412000	0.001368	0.005175	1	1	1	1	0.242	1
16	BIEC2-358885	0.001376	0.005198	1	1	1	1	0.242	1
26	BIEC2-692139	0.001388	0.005234	1	1	1	1	0.242	1
8	BIEC2-1049055	0.001392	0.005245	1	1	1	1	0.242	1
2	BIEC2-473085	0.001394	0.005252	1	1	1	1	0.242	1
2	BIEC2-473077	0.001394	0.005252	1	1	1	1	0.242	1
29	BIEC2-762934	0.001394	0.005252	1	1	1	1	0.242	1
13	BIEC2-227779	0.001411	0.005302	1	1	1	1	0.242	1
28	BIEC2-745368	0.001411	0.005304	1	1	1	1	0.242	1
28	BIEC2-745358	0.001411	0.005304	1	1	1	1	0.242	1
6	BIEC2-938787	0.001463	0.005455	1	1	1	1	0.2497	1
23	BIEC2-615781	0.001474	0.005487	1	1	1	1	0.2504	1
3	BIEC2-808219	0.001479	0.005533	1	1	1	1	0.2504	1
14	BIEC2-273204	0.001491	0.005503	1	1	1	1	0.2508	1
1	BIEC2-67266	0.001493	0.005538	1	1	1	1	0.2508	1
14	BIEC2-247030	0.001513	0.005602	1	1	1	1	0.252	1
14	BIEC2-247023	0.001513	0.005602	1	1	1	1	0.252	1
15	BIEC2-290358	0.001541	0.005682	1	1	1	1	0.2551	1
8	BIEC2-1049096	0.001545	0.005706	1	1	1	1	0.2551	1
14	BIEC2-247136	0.00155	0.005695	1	1	1	1	0.2551	1
12	BIEC2-198188	0.001588	0.005819	1	1	1	1	0.2581	1
18	BIEC2-417306	0.0016	0.005857	1	1	1	1	0.2581	1
32	BIEC2-1122440	0.001602	0.005853	1	1	1	1	0.2581	1
1	BIEC2-17042	0.001604	0.005869	1	1	1	1	0.2581	1
1	BIEC2-17041	0.001604	0.005866	1	1	1	1	0.2581	1
9	BIEC2-1092887	0.001606	0.005866	1	1	1	1	0.2581	1
13	BIEC2-225279	0.001626	0.005926	1	1	1	1	0.2592	1
31	BIEC2-841194	0.001628	0.005931	1	1	1	1	0.2592	1
6	BIEC2-1189348	0.001644	0.005978	1	1	1	1	0.2592	1
32	BIEC2-1122120	0.00165	0.005994	1	1	1	1	0.2592	1
14	BIEC2-268360	0.001652	0.006003	1	1	1	1	0.2592	1
21	BIEC2-554019	0.001679	0.00608	1	1	1	1	0.2592	1
1	BIEC2-604	0.001682	0.006088	1	1	1	1	0.2592	1
1	BIEC2-563	0.001682	0.006088	1	1	1	1	0.2592	1
14	BIEC2-265866	0.001692	0.006117	1	1	1	1	0.2592	1
10	BIEC2-130939	0.001711	0.006172	1	1	1	1	0.2592	1
23	BIEC2-606133	0.001718	0.00619	1	1	1	1	0.2592	1
6	BIEC2-1189189	0.001725	0.006211	1	1	1	1	0.2592	1
11	BIEC2-164929	0.001727	0.006215	1	1	1	1	0.2592	1
1	BIEC2-40204	0.001728	0.006241	1	1	1	1	0.2592	1
21	BIEC2-554052	0.00173	0.006219	1	1	1	1	0.2592	1
21	BIEC2-554066	0.00173	0.006238	1	1	1	1	0.2592	1
22	BIEC2-580606	0.001736	0.006225	1	1	1	1	0.2592	1
21	BIEC2-555726	0.001738	0.006225	1	1	1	1	0.2592	1
7	BIEC2-983898	0.001739	0.006249	1	1	1	1	0.2592	1
20	BIEC2-540113	0.001746	0.006271	1	1	1	1	0.2592	1
20	BIEC2-540070	0.001746	0.006271	1	1	1	1	0.2592	1
3	BIEC2-802794	0.001792	0.006432	1	1	1	1	0.2638	1
3	BIEC2-802790	0.001792	0.006398	1	1	1	1	0.2638	1
4	BIEC2-858886	0.001798	0.006398	1	1	1	1	0.2638	1
1	BIEC2-8852	0.001808	0.006416	1	1	1	1	0.2638	1
27	BIEC2-700600	0.001809	0.006447	1	1	1	1	0.2638	1
8	BIEC2-1047004	0.001831	0.006509	1	1	1	1	0.2661	1
4	BIEC2-872824	0.001866	0.006608	1	1	1	1	0.2686	1
5	BIEC2-929562	0.00187	0.006617	1	1	1	1	0.2686	1
5	BIEC2-929565	0.00187	0.006617	1	1	1	1	0.2686	1
9	BIEC2-1073011	0.001877	0.006638	1	1	1	1	0.2686	1
15	BIEC2-290262	0.001882	0.006648	1	1	1	1	0.2686	1
1	BIEC2-635	0.0019	0.006698	1	1	1	1	0.2703	1
13	BIEC2-228203	0.001913	0.006736	1	1	1	1	0.2703	1
32	BIEC2-1111109	0.001913	0.006736	1	1	1	1	0.2703	1
23	BIEC2-620563	0.001937	0.006803	1	1	1	1	0.2722	1
1	BIEC2-68522	0.001953	0.006848	1	1	1	1	0.2722	1
1	BIEC2-68495	0.001953	0.006848	1	1	1	1	0.2722	1
1	BIEC2-68494	0.001953	0.006848	1	1	1	1	0.2722	1
20	BIEC2-540154	0.001965	0.006882	1	1	1	1	0.273	1
1	BIEC2-29175	0.001977	0.006912	1	1	1	1	0.2736	1
11	BIEC2-164877	0.002008	0.006999	1	1	1	1	0.2737	1
18	BIEC2-418353	0.002009	0.007	1	1	1	1	0.2737	1
16	BIEC2-350161	0.002011	0.007008	1	1	1	1	0.2737	1
16	BIEC2-354891	0.002027	0.007051	1	1	1	1	0.2737	1
3	BIEC2-788910	0.002029	0.007055	1	1	1	1	0.2737	1
2	BIEC2-503870	0.002039	0.007085	1	1	1	1	0.2737	1
2	BIEC2-503871	0.002039	0.007085	1	1	1	1	0.2737	1
29	BIEC2-763404	0.00205	0.00711	1	1	1	1	0.2737	1
3	BIEC2-808953	0.002057	0.007134	1	1	1	1	0.2737	1
26	BIEC2-691881	0.002058	0.007135	1	1	1	1	0.2737	1
3	BIEC2-809314	0.002065	0.007155	1	1	1	1	0.2737	1
25	BIEC2-655289	0.002103	0.007257	1	1	1	1	0.2737	1
13	BIEC2-222752	0.002106	0.007266	1	1	1	1	0.2737	1
3	BIEC2-774991	0.002106	0.007266	1	1	1	1	0.2737	1
3	BIEC2-774988	0.002106	0.007266	1	1	1	1	0.2737	1
21	BIEC2-554071	0.002109	0.007273	1	1	1	1	0.2737	1
1	BIEC2-2621	0.002113	0.007285	1	1	1	1	0.2737	1
8	BIEC2-1046339	0.002115	0.007292	1	1	1	1	0.2737	1
8	BIEC2-1046340	0.002115	0.007292	1	1	1	1	0.2737	1
8	BIEC2-1046671	0.002115	0.007292	1	1	1	1	0.2737	1
22	BIEC2-584880	0.002117	0.007297	1	1	1	1	0.2737	1
15	BIEC2-323341	0.00214	0.007359	1	1	1	1	0.2758	1
1	BIEC2-7301	0.002162	0.007418	1	1	1	1	0.2776	1
17	BIEC2-366562	0.002171	0.007443	1	1	1	1	0.2776	1
11	BIEC2-164942	0.002199	0.007517	1	1	1	1	0.2776	1
12	BIEC2-198293	0.002201	0.007521	1	1	1	1	0.2776	1
22	BIEC2-580624	0.002202	0.007524	1	1	1	1	0.2776	1
22	BIEC2-580611	0.002202	0.007524	1	1	1	1	0.2776	1
22	BIEC2-580636	0.002202	0.007524	1	1	1	1	0.2776	1
10	BIEC2-130900	0.002219	0.007571	1	1	1	1	0.2781	1
10	BIEC2-130897	0.002219	0.007571	1	1	1	1	0.2781	1
1	BIEC2-7354	0.002233	0.007608	1	1	1	1	0.2787	1
16	BIEC2-356260	0.002237	0.007618	1	1	1	1	0.2787	1
13	BIEC2-215531	0.002251	0.007657	1	1	1	1	0.2795	1
18	BIEC2-417333	0.002276	0.00772	1	1	1	1	0.2817	1
15	BIEC2-294111	0.002305	0.007801	1	1	1	1	0.2845	1
8	BIEC2-1048702	0.002364	0.007956	1	1	1	1	0.2893	1
8	BIEC2-1048701	0.002364	0.007956	1	1	1	1	0.2893	1
22	BIEC2-600627	0.002381	0.008001	1	1	1	1	0.2893	1
31	BIEC2-836923	0.002383	0.008008	1	1	1	1	0.2893	1
22	BIEC2-587085	0.002421	0.008108	1	1	1	1	0.2893	1
3	BIEC2-772758	0.002441	0.008161	1	1	1	1	0.2893	1
14	BIEC2-259474	0.002475	0.008249	1	1	1	1	0.2893	1
18	BIEC2-417100	0.002481	0.008271	1	1	1	1	0.2893	1
18	BIEC2-417085	0.002481	0.008264	1	1	1	1	0.2893	1
1	BIEC2-69401	0.002481	0.008264	1	1	1	1	0.2893	1
1	BIEC2-69304	0.002481	0.008266	1	1	1	1	0.2893	1
1	BIEC2-69372	0.002481	0.008266	1	1	1	1	0.2893	1
32	BIEC2-1114930	0.002484	0.008266	1	1	1	1	0.2893	1
28	BIEC2-742323	0.002485	0.008276	1	1	1	1	0.2893	1
28	BIEC2-742309	0.002485	0.008276	1	1	1	1	0.2893	1
4	BIEC2-868490	0.002499	0.008313	1	1	1	1	0.2893	1
22	BIEC2-601686	0.00251	0.008346	1	1	1	1	0.2893	1
22	BIEC2-580610	0.002514	0.00834	1	1	1	1	0.2893	1
11	BIEC2-162846	0.002529	0.008407	1	1	1	1	0.2893	1
17	BIEC2-383186	0.002534	0.008392	1	1	1	1	0.2893	1
25	BIEC2-674725	0.002538	0.008405	1	1	1	1	0.2893	1
25	BIEC2-674586	0.002538	0.008415	1	1	1	1	0.2893	1
25	BIEC2-674461	0.002538	0.008415	1	1	1	1	0.2893	1
25	BIEC2-674634	0.002538	0.008415	1	1	1	1	0.2893	1
25	BIEC2-674665	0.002538	0.008415	1	1	1	1	0.2893	1
18	BIEC2-396862	0.002539	0.008415	1	1	1	1	0.2893	1
4	BIEC2-858676	0.002552	0.00845	1	1	1	1	0.2893	1
4	BIEC2-858795	0.002552	0.00845	1	1	1	1	0.2893	1
4	BIEC2-858791	0.002552	0.00845	1	1	1	1	0.2893	1
22	BIEC2-589820	0.002556	0.008462	1	1	1	1	0.2893	1
23	BIEC2-605732	0.002589	0.008549	1	1	1	1	0.2913	1
32	BIEC2-1121916	0.002592	0.008547	1	1	1	1	0.2913	1
32	BIEC2-1122948	0.002594	0.008561	1	1	1	1	0.2913	1
14	BIEC2-270473	0.002639	0.008677	1	1	1	1	0.2955	1
17	BIEC2-367863	0.002652	0.008711	1	1	1	1	0.2961	1
31	BIEC2-841182	0.002661	0.008734	1	1	1	1	0.2963	1
15	BIEC2-291936	0.00269	0.008804	1	1	1	1	0.2981	1
5	BIEC2-926089	0.002696	0.008823	1	1	1	1	0.2981	1
15	BIEC2-283720	0.002699	0.008832	1	1	1	1	0.2981	1
26	BIEC2-693438	0.002722	0.00889	1	1	1	1	0.299	1
26	BIEC2-693436	0.002722	0.00889	1	1	1	1	0.299	1
28	BIEC2-742012	0.002748	0.008956	1	1	1	1	0.301	1
20	BIEC2-540123	0.002764	0.008998	1	1	1	1	0.302	1
26	BIEC2-692135	0.002792	0.009069	1	1	1	1	0.3028	1
3	BIEC2-789695	0.002793	0.009073	1	1	1	1	0.3028	1
3	BIEC2-789598	0.002793	0.009073	1	1	1	1	0.3028	1
9	BIEC2-1095359	0.002803	0.009097	1	1	1	1	0.303	1
2	BIEC2-460434	0.002817	0.009133	1	1	1	1	0.3037	1
8	BIEC2-1064337	0.002824	0.009152	1	1	1	1	0.3037	1
23	BIEC2-615260	0.002871	0.009271	1	1	1	1	0.307	1
1	BIEC2-28953	0.002877	0.009286	1	1	1	1	0.307	1
1	BIEC2-29270	0.002877	0.009286	1	1	1	1	0.307	1
15	BIEC2-292724	0.00289	0.00932	1	1	1	1	0.3076	1
8	BIEC2-1064192	0.002926	0.009411	1	1	1	1	0.3106	1
1	BIEC2-17088	0.002949	0.009469	1	1	1	1	0.3115	1
25	BIEC2-655750	0.002952	0.009477	1	1	1	1	0.3115	1
22	BIEC2-590899	0.002959	0.009494	1	1	1	1	0.3115	1
5	BIEC2-897333	0.002984	0.009556	1	1	1	1	0.3115	1
5	BIEC2-929752	0.002988	0.009566	1	1	1	1	0.3115	1
32	BIEC2-1127859	0.002991	0.009573	1	1	1	1	0.3115	1
25	BIEC2-655477	0.003004	0.009606	1	1	1	1	0.3115	1
1	BIEC2-16439	0.003009	0.009619	1	1	1	1	0.3115	1
1	BIEC2-27549	0.003011	0.009623	1	1	1	1	0.3115	1
9	BIEC2-1075054	0.003054	0.009732	1	1	1	1	0.3115	1
9	BIEC2-1092604	0.003069	0.009771	1	1	1	1	0.3115	1
9	BIEC2-1092622	0.003069	0.009771	1	1	1	1	0.3115	1
9	BIEC2-1092581	0.003069	0.009771	1	1	1	1	0.3115	1
1	BIEC2-7624	0.003072	0.009777	1	1	1	1	0.3115	1
1	BIEC2-7617	0.003072	0.009777	1	1	1	1	0.3115	1
1	BIEC2-7593	0.003072	0.009777	1	1	1	1	0.3115	1
3	BIEC2-802873	0.003079	0.009794	1	1	1	1	0.3115	1
13	BIEC2-228647	0.003094	0.009832	1	1	1	1	0.3115	1
8	BIEC2-1046808	0.003094	0.009833	1	1	1	1	0.3115	1
8	BIEC2-1047031	0.003094	0.009833	1	1	1	1	0.3115	1
8	BIEC2-1046951	0.003094	0.009833	1	1	1	1	0.3115	1
1	BIEC2-30716	0.003101	0.009851	1	1	1	1	0.3115	1
2	BIEC2-505643	0.003114	0.009883	1	1	1	1	0.3117	1
1	BIEC2-91564	0.003118	0.009894	1	1	1	1	0.3117	1
32	BIEC2-1128279	0.003142	0.009952	1	1	1	1	0.3132	1
24	BIEC2-639813	0.003181	0.01005	1	1	1	1	0.3154	1
24	BIEC2-639807	0.003181	0.01005	1	1	1	1	0.3154	1
16	BIEC2-328569	0.003187	0.01006	1	1	1	1	0.3154	1
15	BIEC2-283604	0.003217	0.01014	1	1	1	1	0.3177	1
9	BIEC2-1092289	0.003242	0.0102	1	1	1	1	0.3183	1
9	BIEC2-1092359	0.003242	0.0102	1	1	1	1	0.3183	1
18	BIEC2-397108	0.003248	0.01021	1	1	1	1	0.3183	1
4	BIEC2-876087	0.003265	0.01026	1	1	1	1	0.3187	1
25	BIEC2-671773	0.003267	0.01026	1	1	1	1	0.3187	1
18	BIEC2-417458	0.003284	0.0103	1	1	1	1	0.3187	1
23	BIEC2-606057	0.003284	0.0103	1	1	1	1	0.3187	1
1	BIEC2-731	0.003296	0.01033	1	1	1	1	0.3187	1
21	BIEC2-554069	0.003298	0.01034	1	1	1	1	0.3187	1
16	BIEC2-365739	0.003341	0.01044	1	1	1	1	0.3221	1
16	BIEC2-354498	0.00336	0.01049	1	1	1	1	0.3222	1
15	BIEC2-291012	0.003367	0.01051	1	1	1	1	0.3222	1
5	BIEC2-896974	0.00337	0.01052	1	1	1	1	0.3222	1
16	BIEC2-355428	0.003373	0.01052	1	1	1	1	0.3222	1
3	BIEC2-783353	0.003405	0.01063	1	1	1	1	0.3241	1
2	BIEC2-466519	0.003424	0.0106	1	1	1	1	0.3241	1
6	BIEC2-939058	0.003425	0.01065	1	1	1	1	0.3241	1
6	BIEC2-939061	0.003425	0.01065	1	1	1	1	0.3241	1
26	BIEC2-692830	0.00345	0.0107	1	1	1	1	0.3257	1
6	BIEC2-1188068	0.003463	0.01074	1	1	1	1	0.3257	1
1	BIEC2-816	0.003465	0.01075	1	1	1	1	0.3257	1
1	BIEC2-17059	0.003503	0.01084	1	1	1	1	0.3269	1
1	BIEC2-17060	0.003503	0.01084	1	1	1	1	0.3269	1
1	BIEC2-17067	0.003503	0.01084	1	1	1	1	0.3269	1
15	BIEC2-291943	0.003511	0.01086	1	1	1	1	0.3269	1
6	BIEC2-1187879	0.003534	0.01092	1	1	1	1	0.327	1
1	BIEC2-29171	0.003541	0.01093	1	1	1	1	0.327	1
1	BIEC2-16836	0.003568	0.011	1	1	1	1	0.327	1
14	BIEC2-265797	0.003569	0.011	1	1	1	1	0.327	1
32	BIEC2-1123071	0.00359	0.01105	1	1	1	1	0.327	1
3	BIEC2-772296	0.003603	0.01108	1	1	1	1	0.327	1
3	BIEC2-772299	0.003603	0.01108	1	1	1	1	0.327	1
3	BIEC2-772300	0.003603	0.01108	1	1	1	1	0.327	1
3	BIEC2-772303	0.003603	0.01108	1	1	1	1	0.327	1
16	BIEC2-328287	0.003624	0.01113	1	1	1	1	0.327	1
20	BIEC2-520518	0.003633	0.01116	1	1	1	1	0.327	1
1	BIEC2-15499	0.003648	0.01119	1	1	1	1	0.327	1
3	BIEC2-810589	0.00365	0.0112	1	1	1	1	0.327	1
1	BIEC2-7937	0.003651	0.0112	1	1	1	1	0.327	1
1	BIEC2-30890	0.003653	0.0112	1	1	1	1	0.327	1
1	BIEC2-30904	0.003653	0.0112	1	1	1	1	0.327	1
1	BIEC2-8003	0.003659	0.01122	1	1	1	1	0.327	1
18	BIEC2-412117	0.003663	0.01123	1	1	1	1	0.327	1
5	BIEC2-899069	0.003663	0.01123	1	1	1	1	0.327	1
1	BIEC2-16499	0.00368	0.01127	1	1	1	1	0.3278	1
22	BIEC2-580602	0.003708	0.01133	1	1	1	1	0.3284	1
3	BIEC2-810647	0.003722	0.01138	1	1	1	1	0.3284	1
23	BIEC2-615259	0.003727	0.01137	1	1	1	1	0.3284	1
1	BIEC2-2600	0.00373	0.01139	1	1	1	1	0.3284	1
1	BIEC2-18152	0.003748	0.01146	1	1	1	1	0.3284	1
3	BIEC2-774087	0.003754	0.01143	1	1	1	1	0.3284	1
14	BIEC2-265845	0.003755	0.01145	1	1	1	1	0.3284	1
3	BIEC2-773106	0.003759	0.01145	1	1	1	1	0.3284	1
4	BIEC2-866835	0.003764	0.01146	1	1	1	1	0.3284	1
16	BIEC2-329865	0.003767	0.01148	1	1	1	1	0.3284	1
28	BIEC2-742368	0.003784	0.01152	1	1	1	1	0.3286	1
1	BIEC2-17937	0.003785	0.01152	1	1	1	1	0.3286	1
12	BIEC2-197618	0.003803	0.01156	1	1	1	1	0.329	1
3	BIEC2-804661	0.003814	0.01159	1	1	1	1	0.329	1
5	BIEC2-925286	0.003818	0.01161	1	1	1	1	0.329	1
3	BIEC2-772298	0.003822	0.0116	1	1	1	1	0.329	1
8	BIEC2-1046924	0.003867	0.01172	1	1	1	1	0.3322	1
22	BIEC2-584489	0.003877	0.01174	1	1	1	1	0.3323	1
2	BIEC2-504132	0.003898	0.01179	1	1	1	1	0.3335	1
25	BIEC2-671835	0.003943	0.0119	1	1	1	1	0.3359	1
3	BIEC2-772744	0.003948	0.01191	1	1	1	1	0.3359	1
16	BIEC2-355931	0.003955	0.01193	1	1	1	1	0.3359	1
3	BIEC2-775214	0.003967	0.01196	1	1	1	1	0.3359	1
4	BIEC2-858840	0.003967	0.01196	1	1	1	1	0.3359	1
1	BIEC2-30481	0.003985	0.01199	1	1	1	1	0.3367	1
7	BIEC2-975784	0.004058	0.01217	1	1	1	1	0.3421	1
8	BIEC2-1064436	0.004082	0.01223	1	1	1	1	0.3435	1
2	BIEC2-488701	0.00411	0.01229	1	1	1	1	0.3451	1
17	BIEC2-368697	0.004126	0.01233	1	1	1	1	0.3457	1
1	BIEC2-72930	0.004182	0.01246	1	1	1	1	0.3495	1
11	BIEC2-163563	0.004199	0.0125	1	1	1	1	0.3495	1
11	BIEC2-163337	0.004199	0.0125	1	1	1	1	0.3495	1
16	BIEC2-350289	0.004225	0.01255	1	1	1	1	0.3495	1
5	BIEC2-929847	0.004225	0.01256	1	1	1	1	0.3495	1
23	BIEC2-624519	0.004235	0.01259	1	1	1	1	0.3495	1
4	BIEC2-875424	0.004239	0.01259	1	1	1	1	0.3495	1
13	BIEC2-228598	0.004251	0.01263	1	1	1	1	0.3495	1
1	BIEC2-7532	0.004256	0.01262	1	1	1	1	0.3495	1
18	BIEC2-417484	0.004256	0.01264	1	1	1	1	0.3495	1
16	BIEC2-356905	0.004313	0.01277	1	1	1	1	0.3522	1
10	BIEC2-119730	0.00433	0.01281	1	1	1	1	0.3522	1
22	BIEC2-589627	0.004332	0.01281	1	1	1	1	0.3522	1
22	BIEC2-579962	0.004332	0.01281	1	1	1	1	0.3522	1
13	BIEC2-228521	0.004333	0.01281	1	1	1	1	0.3522	1
14	BIEC2-272414	0.004343	0.01284	1	1	1	1	0.3524	1
13	BIEC2-228541	0.004361	0.01288	1	1	1	1	0.3529	1
11	BIEC2-163146	0.004378	0.01292	1	1	1	1	0.3529	1
5	BIEC2-892831	0.004385	0.01294	1	1	1	1	0.3529	1
5	BIEC2-928287	0.004415	0.013	1	1	1	1	0.3529	1
3	BIEC2-772518	0.004421	0.01302	1	1	1	1	0.3529	1
15	BIEC2-291083	0.004453	0.01309	1	1	1	1	0.3529	1
28	BIEC2-743008	0.00446	0.01311	1	1	1	1	0.3529	1
8	BIEC2-1043846	0.004464	0.01312	1	1	1	1	0.3529	1
29	BIEC2-763343	0.004498	0.01319	1	1	1	1	0.3529	1
1	BIEC2-5793	0.004504	0.01321	1	1	1	1	0.3529	1
18	BIEC2-411321	0.004516	0.01324	1	1	1	1	0.3529	1
26	BIEC2-691590	0.00452	0.01325	1	1	1	1	0.3529	1
26	BIEC2-691599	0.00452	0.01325	1	1	1	1	0.3529	1
26	BIEC2-691892	0.004531	0.01327	1	1	1	1	0.3529	1
12	BIEC2-191229	0.004538	0.01329	1	1	1	1	0.3529	1
32	BIEC2-1151036	0.00454	0.01329	1	1	1	1	0.3529	1
16	BIEC2-350290	0.004556	0.01333	1	1	1	1	0.3529	1
13	BIEC2-215617	0.004574	0.01341	1	1	1	1	0.3529	1
9	BIEC2-1094949	0.004576	0.01337	1	1	1	1	0.3529	1
18	BIEC2-418425	0.004589	0.01338	1	1	1	1	0.3529	1
23	BIEC2-617636	0.004592	0.01341	1	1	1	1	0.3529	1
1	BIEC2-613	0.0046	0.01341	1	1	1	1	0.3529	1
14	BIEC2-247157	0.00461	0.01345	1	1	1	1	0.3529	1
31	BIEC2-838325	0.004628	0.0136	1	1	1	1	0.3529	1
31	BIEC2-837851	0.004636	0.0135	1	1	1	1	0.3529	1
26	BIEC2-692815	0.004638	0.01351	1	1	1	1	0.3529	1
13	BIEC2-227387	0.004639	0.01352	1	1	1	1	0.3529	1
13	BIEC2-227374	0.004639	0.01352	1	1	1	1	0.3529	1
13	BIEC2-227226	0.004639	0.01352	1	1	1	1	0.3529	1
14	BIEC2-259342	0.00464	0.01352	1	1	1	1	0.3529	1
3	BIEC2-775000	0.004647	0.01352	1	1	1	1	0.3529	1
3	BIEC2-775001	0.004647	0.01356	1	1	1	1	0.3529	1
31	BIEC2-836249	0.004658	0.01354	1	1	1	1	0.3529	1
6	BIEC2-938604	0.004662	0.01354	1	1	1	1	0.3529	1
4	BIEC2-876011	0.004665	0.01357	1	1	1	1	0.3529	1
3	BIEC2-802875	0.004668	0.01358	1	1	1	1	0.3529	1
10	BIEC2-122857	0.004668	0.01359	1	1	1	1	0.3529	1
1	BIEC2-16884	0.004693	0.01359	1	1	1	1	0.3541	1
5	BIEC2-891833	0.004726	0.01372	1	1	1	1	0.3541	1
3	BIEC2-805592	0.004792	0.01387	1	1	1	1	0.3541	1
4	BIEC2-866349	0.004808	0.01391	1	1	1	1	0.3541	1
3	BIEC2-772445	0.004817	0.01393	1	1	1	1	0.3541	1
23	BIEC2-615264	0.004841	0.01397	1	1	1	1	0.3541	1
8	BIEC2-1047043	0.004845	0.01399	1	1	1	1	0.3541	1
8	BIEC2-1047051	0.004845	0.01399	1	1	1	1	0.3541	1
25	BIEC2-670434	0.004868	0.01404	1	1	1	1	0.3541	1
3	BIEC2-772451	0.004885	0.01408	1	1	1	1	0.3541	1
31	BIEC2-836613	0.004887	0.01408	1	1	1	1	0.3541	1
18	BIEC2-398198	0.00489	0.01409	1	1	1	1	0.3541	1
3	BIEC2-774530	0.00489	0.01409	1	1	1	1	0.3541	1
1	BIEC2-27474	0.004911	0.01414	1	1	1	1	0.3541	1
1	BIEC2-27626	0.004911	0.01414	1	1	1	1	0.3541	1
1	BIEC2-27577	0.004911	0.01414	1	1	1	1	0.3541	1
1	BIEC2-27617	0.004911	0.01414	1	1	1	1	0.3541	1
1	BIEC2-27561	0.004911	0.01414	1	1	1	1	0.3541	1
1	BIEC2-27701	0.004911	0.01414	1	1	1	1	0.3541	1
1	BIEC2-27609	0.004911	0.01414	1	1	1	1	0.3541	1
3	BIEC2-802364	0.004912	0.01414	1	1	1	1	0.3541	1
26	BIEC2-691597	0.004966	0.01425	1	1	1	1	0.3541	1
32	BIEC2-1123072	0.004968	0.01427	1	1	1	1	0.3541	1
4	BIEC2-869303	0.004974	0.01428	1	1	1	1	0.3541	1
4	BIEC2-851337	0.004974	0.01428	1	1	1	1	0.3541	1
18	BIEC2-411251	0.005013	0.01437	1	1	1	1	0.3541	1
18	BIEC2-411258	0.005013	0.01437	1	1	1	1	0.3541	1
4	BIEC2-858773	0.005023	0.01439	1	1	1	1	0.3541	1
4	BIEC2-858681	0.005023	0.01439	1	1	1	1	0.3541	1
4	BIEC2-859811	0.005028	0.0144	1	1	1	1	0.3541	1
20	BIEC2-520632	0.005039	0.01443	1	1	1	1	0.3541	1
26	BIEC2-692192	0.00504	0.01443	1	1	1	1	0.3541	1
17	BIEC2-368067	0.005053	0.01446	1	1	1	1	0.3541	1
1	BIEC2-16344	0.005061	0.01448	1	1	1	1	0.3541	1
1	BIEC2-15839	0.005061	0.01448	1	1	1	1	0.3541	1
1	BIEC2-15775	0.005061	0.01448	1	1	1	1	0.3541	1
1	BIEC2-15978	0.005061	0.01448	1	1	1	1	0.3541	1
16	BIEC2-329534	0.005066	0.01449	1	1	1	1	0.3541	1
23	BIEC2-621798	0.00507	0.0145	1	1	1	1	0.3541	1
17	BIEC2-368633	0.005098	0.01456	1	1	1	1	0.3541	1
13	BIEC2-214764	0.005115	0.0146	1	1	1	1	0.3541	1
22	BIEC2-587405	0.005116	0.0146	1	1	1	1	0.3541	1
16	BIEC2-349975	0.005124	0.01462	1	1	1	1	0.3541	1
16	BIEC2-349984	0.005124	0.01462	1	1	1	1	0.3541	1
16	BIEC2-350085	0.005124	0.01462	1	1	1	1	0.3541	1
16	BIEC2-349955	0.005124	0.01462	1	1	1	1	0.3541	1
17	BIEC2-383750	0.005141	0.01466	1	1	1	1	0.3541	1
3	BIEC2-772696	0.005142	0.01466	1	1	1	1	0.3541	1
3	BIEC2-772697	0.005142	0.01466	1	1	1	1	0.3541	1
3	BIEC2-772705	0.005142	0.01466	1	1	1	1	0.3541	1
3	BIEC2-772694	0.005142	0.01466	1	1	1	1	0.3541	1
3	BIEC2-772700	0.005142	0.01466	1	1	1	1	0.3541	1
3	BIEC2-772699	0.005142	0.01466	1	1	1	1	0.3541	1
29	BIEC2-754200	0.005206	0.0148	1	1	1	1	0.3579	1
10	BIEC2-130965	0.005276	0.01496	1	1	1	1	0.3599	1
26	BIEC2-691277	0.005283	0.01498	1	1	1	1	0.3599	1
1	BIEC2-7941	0.005284	0.01498	1	1	1	1	0.3599	1
25	BIEC2-655488	0.005284	0.01498	1	1	1	1	0.3599	1
1	BIEC2-1106	0.005322	0.01506	1	1	1	1	0.3599	1
31	BIEC2-831561	0.005335	0.01509	1	1	1	1	0.3599	1
15	BIEC2-291479	0.005336	0.01509	1	1	1	1	0.3599	1
22	BIEC2-584750	0.005339	0.0151	1	1	1	1	0.3599	1
1	BIEC2-2490	0.005339	0.0151	1	1	1	1	0.3599	1
25	BIEC2-655338	0.005382	0.01518	1	1	1	1	0.3599	1
6	BIEC2-938367	0.005382	0.0152	1	1	1	1	0.3599	1
3	BIEC2-772507	0.005399	0.01523	1	1	1	1	0.3599	1
12	BIEC2-191974	0.005428	0.01531	1	1	1	1	0.3599	1
7	BIEC2-984814	0.005429	0.0153	1	1	1	1	0.3599	1
7	BIEC2-984449	0.005433	0.0153	1	1	1	1	0.3599	1
31	BIEC2-830947	0.00544	0.01531	1	1	1	1	0.3599	1
15	BIEC2-320638	0.005442	0.01533	1	1	1	1	0.3599	1
15	BIEC2-320618	0.005442	0.01533	1	1	1	1	0.3599	1
15	BIEC2-320642	0.005442	0.01533	1	1	1	1	0.3599	1
3	BIEC2-774065	0.005475	0.0154	1	1	1	1	0.3599	1
8	BIEC2-1055074	0.00548	0.01541	1	1	1	1	0.3599	1
15	BIEC2-283193	0.005484	0.01542	1	1	1	1	0.3599	1
5	BIEC2-897569	0.005488	0.01543	1	1	1	1	0.3599	1
5	BIEC2-897554	0.005488	0.01543	1	1	1	1	0.3599	1
3	BIEC2-773578	0.005496	0.01545	1	1	1	1	0.3599	1
15	BIEC2-312670	0.005511	0.01548	1	1	1	1	0.3599	1
7	BIEC2-985819	0.005512	0.0155	1	1	1	1	0.3599	1
32	BIEC2-1122051	0.005522	0.01548	1	1	1	1	0.3599	1
14	BIEC2-245862	0.005531	0.01552	1	1	1	1	0.3599	1
16	BIEC2-328560	0.005533	0.01553	1	1	1	1	0.3599	1
1	BIEC2-17271	0.005555	0.01558	1	1	1	1	0.3599	1
15	BIEC2-289790	0.005555	0.01558	1	1	1	1	0.3599	1
17	BIEC2-374162	0.005575	0.01562	1	1	1	1	0.3599	1
30	BIEC2-821889	0.005586	0.01565	1	1	1	1	0.3599	1
2	BIEC2-491375	0.0056	0.01568	1	1	1	1	0.3599	1
2	BIEC2-491373	0.0056	0.01568	1	1	1	1	0.3599	1
14	BIEC2-246550	0.005603	0.01569	1	1	1	1	0.3599	1
14	BIEC2-246552	0.005603	0.01569	1	1	1	1	0.3599	1
14	BIEC2-246619	0.005603	0.01569	1	1	1	1	0.3599	1
14	BIEC2-246699	0.005603	0.01569	1	1	1	1	0.3599	1
14	BIEC2-246750	0.005603	0.01569	1	1	1	1	0.3599	1
14	BIEC2-246790	0.005603	0.01569	1	1	1	1	0.3599	1
3	BIEC2-774836	0.005629	0.01574	1	1	1	1	0.3604	1
1	BIEC2-16632	0.005655	0.0158	1	1	1	1	0.3604	1
1	BIEC2-16636	0.005655	0.0158	1	1	1	1	0.3604	1
1	BIEC2-16631	0.005655	0.0158	1	1	1	1	0.3604	1
1	BIEC2-16605	0.005655	0.0158	1	1	1	1	0.3604	1
8	BIEC2-1046450	0.005697	0.01589	1	1	1	1	0.3619	1
8	BIEC2-1046452	0.005697	0.01589	1	1	1	1	0.3619	1
5	BIEC2-926539	0.005734	0.01597	1	1	1	1	0.3637	1
26	BIEC2-693735	0.005765	0.01604	1	1	1	1	0.365	1
5	BIEC2-899049	0.005772	0.01605	1	1	1	1	0.365	1
18	BIEC2-412015	0.005789	0.01609	1	1	1	1	0.3652	1
14	BIEC2-247478	0.005802	0.01612	1	1	1	1	0.3652	1
14	BIEC2-247479	0.005802	0.01612	1	1	1	1	0.3652	1
6	BIEC2-938673	0.005821	0.01616	1	1	1	1	0.3653	1
6	BIEC2-938671	0.005821	0.01616	1	1	1	1	0.3653	1
19	BIEC2-445907	0.005846	0.01622	1	1	1	1	0.3653	1
31	BIEC2-835805	0.005871	0.01627	1	1	1	1	0.3653	1
13	BIEC2-225276	0.005879	0.01629	1	1	1	1	0.3653	1
4	BIEC2-858871	0.005908	0.01635	1	1	1	1	0.3653	1
4	BIEC2-858873	0.005908	0.01635	1	1	1	1	0.3653	1
4	BIEC2-858880	0.005908	0.01635	1	1	1	1	0.3653	1
22	BIEC2-584054	0.005913	0.01636	1	1	1	1	0.3653	1
1	BIEC2-14799	0.005949	0.01643	1	1	1	1	0.3653	1
2	BIEC2-470174	0.005966	0.01647	1	1	1	1	0.3653	1
1	BIEC2-30441	0.005967	0.01648	1	1	1	1	0.3653	1
1	BIEC2-30432	0.005967	0.01648	1	1	1	1	0.3653	1
4	BIEC2-867795	0.005993	0.01654	1	1	1	1	0.3653	1
18	BIEC2-421048	0.006034	0.01664	1	1	1	1	0.3653	1
13	BIEC2-211371	0.006045	0.01663	1	1	1	1	0.3653	1
1	BIEC2-88082	0.006049	0.01666	1	1	1	1	0.3653	1
15	BIEC2-294013	0.006061	0.01668	1	1	1	1	0.3653	1
15	BIEC2-294123	0.006061	0.01668	1	1	1	1	0.3653	1
30	BIEC2-813715	0.006093	0.01675	1	1	1	1	0.3653	1
8	BIEC2-1047603	0.006103	0.01677	1	1	1	1	0.3653	1
9	BIEC2-1101156	0.006111	0.01679	1	1	1	1	0.3653	1
13	BIEC2-230677	0.006112	0.01679	1	1	1	1	0.3653	1
13	BIEC2-230676	0.006112	0.01679	1	1	1	1	0.3653	1
13	BIEC2-230678	0.006112	0.01679	1	1	1	1	0.3653	1
16	BIEC2-329145	0.006142	0.01686	1	1	1	1	0.3653	1
1	BIEC2-18766	0.006146	0.01687	1	1	1	1	0.3653	1
1	BIEC2-18214	0.006146	0.01687	1	1	1	1	0.3653	1
1	BIEC2-18332	0.006146	0.01687	1	1	1	1	0.3653	1
1	BIEC2-18756	0.006146	0.01687	1	1	1	1	0.3653	1
6	BIEC2-1186735	0.006157	0.01689	1	1	1	1	0.3653	1
6	BIEC2-937644	0.006159	0.0169	1	1	1	1	0.3653	1
4	BIEC2-858778	0.006167	0.01691	1	1	1	1	0.3653	1
4	BIEC2-858793	0.006167	0.01691	1	1	1	1	0.3653	1
32	BIEC2-1128546	0.006169	0.01692	1	1	1	1	0.3653	1
1	BIEC2-25401	0.006181	0.01694	1	1	1	1	0.3653	1
1	BIEC2-25402	0.006181	0.01694	1	1	1	1	0.3653	1
21	BIEC2-566672	0.006195	0.01697	1	1	1	1	0.3653	1
21	BIEC2-566667	0.006195	0.01697	1	1	1	1	0.3653	1
27	BIEC2-712876	0.006203	0.01699	1	1	1	1	0.3653	1
14	BIEC2-245793	0.00621	0.01701	1	1	1	1	0.3653	1
3	BIEC2-794675	0.00621	0.01701	1	1	1	1	0.3653	1
14	BIEC2-245795	0.00621	0.01701	1	1	1	1	0.3653	1
22	BIEC2-591174	0.006212	0.01701	1	1	1	1	0.3653	1
4	BIEC2-872915	0.006213	0.01701	1	1	1	1	0.3653	1
1	BIEC2-16514	0.006223	0.01703	1	1	1	1	0.3653	1
1	BIEC2-16497	0.006223	0.01703	1	1	1	1	0.3653	1
8	BIEC2-1064364	0.006251	0.01709	1	1	1	1	0.3659	1
8	BIEC2-1064361	0.006251	0.01709	1	1	1	1	0.3659	1
32	BIEC2-1144742	0.006306	0.01721	1	1	1	1	0.3686	1
5	BIEC2-892960	0.00632	0.01724	1	1	1	1	0.3689	1
9	BIEC2-1092599	0.006398	0.0174	1	1	1	1	0.3729	1
14	BIEC2-246800	0.006423	0.01746	1	1	1	1	0.3732	1
16	BIEC2-356904	0.006435	0.01748	1	1	1	1	0.3732	1
27	BIEC2-706773	0.00644	0.0175	1	1	1	1	0.3732	1
27	BIEC2-706775	0.00644	0.0175	1	1	1	1	0.3732	1
1	BIEC2-17022	0.00647	0.01756	1	1	1	1	0.3744	1
9	BIEC2-1091715	0.006495	0.01762	1	1	1	1	0.3754	1
4	BIEC2-876165	0.006504	0.01764	1	1	1	1	0.3754	1
30	BIEC2-820610	0.006541	0.01772	1	1	1	1	0.3768	1
32	BIEC2-1112892	0.006548	0.01773	1	1	1	1	0.3768	1
26	BIEC2-691826	0.006576	0.01779	1	1	1	1	0.3774	1
26	BIEC2-691851	0.006576	0.01779	1	1	1	1	0.3774	1
10	BIEC2-119741	0.006599	0.01783	1	1	1	1	0.3775	1
9	BIEC2-1091742	0.006602	0.01784	1	1	1	1	0.3775	1
28	BIEC2-742597	0.00662	0.01788	1	1	1	1	0.3775	1
1	BIEC2-2491	0.006633	0.01791	1	1	1	1	0.3775	1
1	BIEC2-89506	0.006647	0.01794	1	1	1	1	0.3775	1
8	BIEC2-1047705	0.00665	0.01795	1	1	1	1	0.3775	1
8	BIEC2-1047633	0.00665	0.01795	1	1	1	1	0.3775	1
2	BIEC2-505631	0.00666	0.01797	1	1	1	1	0.3775	1
2	BIEC2-505646	0.00666	0.01797	1	1	1	1	0.3775	1
1	BIEC2-16675	0.006675	0.018	1	1	1	1	0.3778	1
3	BIEC2-774441	0.006706	0.01808	1	1	1	1	0.3789	1
4	BIEC2-863919	0.006718	0.01806	1	1	1	1	0.3789	1
11	BIEC2-162001	0.006748	0.01815	1	1	1	1	0.3789	1
3	BIEC2-808940	0.006765	0.01819	1	1	1	1	0.3789	1
4	BIEC2-876416	0.006774	0.01821	1	1	1	1	0.3789	1
1	BIEC2-663	0.006787	0.01824	1	1	1	1	0.3789	1
6	BIEC2-938644	0.006812	0.01829	1	1	1	1	0.3789	1
1	BIEC2-23462	0.00682	0.01831	1	1	1	1	0.3789	1
14	BIEC2-260286	0.006824	0.01832	1	1	1	1	0.3789	1
14	BIEC2-260265	0.006824	0.01832	1	1	1	1	0.3789	1
6	BIEC2-952741	0.006828	0.01832	1	1	1	1	0.3789	1
4	BIEC2-865964	0.006832	0.01833	1	1	1	1	0.3789	1
1	BIEC2-18151	0.006833	0.01833	1	1	1	1	0.3789	1
30	BIEC2-814518	0.006846	0.01836	1	1	1	1	0.3789	1
17	BIEC2-368709	0.006847	0.01836	1	1	1	1	0.3789	1
3	BIEC2-806669	0.006854	0.01838	1	1	1	1	0.3789	1
4	BIEC2-860202	0.006855	0.01838	1	1	1	1	0.3789	1
32	BIEC2-1157859	0.006865	0.0184	1	1	1	1	0.3789	1
18	BIEC2-414504	0.006877	0.01843	1	1	1	1	0.3789	1
22	BIEC2-583886	0.00688	0.01843	1	1	1	1	0.3789	1
14	BIEC2-269932	0.006901	0.01848	1	1	1	1	0.379	1
14	BIEC2-269936	0.006901	0.01848	1	1	1	1	0.379	1
15	BIEC2-291931	0.006945	0.01857	1	1	1	1	0.3799	1
15	BIEC2-291941	0.006945	0.01857	1	1	1	1	0.3799	1
5	BIEC2-908722	0.006946	0.01857	1	1	1	1	0.3799	1
4	BIEC2-859144	0.006953	0.01864	1	1	1	1	0.3799	1
6	BIEC2-937844	0.006986	0.01859	1	1	1	1	0.3809	1
8	BIEC2-1048210	0.006999	0.01868	1	1	1	1	0.3809	1
8	BIEC2-1048311	0.006999	0.01868	1	1	1	1	0.3809	1
1	BIEC2-2014	0.007052	0.01879	1	1	1	1	0.3819	1
3	BIEC2-806944	0.007056	0.0188	1	1	1	1	0.3819	1
3	BIEC2-806962	0.007056	0.0188	1	1	1	1	0.3819	1
3	BIEC2-806940	0.007056	0.0188	1	1	1	1	0.3819	1
1	BIEC2-5541	0.007072	0.01884	1	1	1	1	0.3823	1
11	BIEC2-163840	0.007093	0.01889	1	1	1	1	0.3825	1
31	BIEC2-837135	0.007102	0.01888	1	1	1	1	0.3825	1
16	BIEC2-355672	0.007112	0.01892	1	1	1	1	0.3825	1
31	BIEC2-836227	0.007113	0.01892	1	1	1	1	0.3825	1
18	BIEC2-416905	0.00715	0.019	1	1	1	1	0.3839	1
15	BIEC2-289988	0.00718	0.01906	1	1	1	1	0.3851	1
23	BIEC2-615228	0.007194	0.01909	1	1	1	1	0.3853	1
18	BIEC2-414471	0.00725	0.01921	1	1	1	1	0.3878	1
21	BIEC2-554854	0.00727	0.01925	1	1	1	1	0.3878	1
11	BIEC2-163052	0.007273	0.01926	1	1	1	1	0.3878	1
25	BIEC2-671514	0.007278	0.01927	1	1	1	1	0.3878	1
6	BIEC2-1186793	0.007314	0.01937	1	1	1	1	0.3879	1
1	BIEC2-5724	0.00733	0.01934	1	1	1	1	0.3879	1
1	BIEC2-5731	0.00733	0.01938	1	1	1	1	0.3879	1
16	BIEC2-329855	0.007338	0.01938	1	1	1	1	0.3879	1
32	BIEC2-1123104	0.007339	0.01939	1	1	1	1	0.3879	1
15	BIEC2-309163	0.00734	0.0194	1	1	1	1	0.3879	1
1	BIEC2-27336	0.007383	0.01949	1	1	1	1	0.3879	1
32	BIEC2-1112042	0.007384	0.01948	1	1	1	1	0.3879	1
1	BIEC2-90595	0.007389	0.01949	1	1	1	1	0.3879	1
5	BIEC2-897638	0.007397	0.01951	1	1	1	1	0.3879	1
4	BIEC2-869197	0.0074	0.01952	1	1	1	1	0.3879	1
13	BIEC2-203553	0.007401	0.01952	1	1	1	1	0.3879	1
3	BIEC2-805602	0.007427	0.01957	1	1	1	1	0.3879	1
14	BIEC2-268995	0.007456	0.01964	1	1	1	1	0.3879	1
28	BIEC2-745532	0.007459	0.01964	1	1	1	1	0.3879	1
15	BIEC2-290236	0.007467	0.01966	1	1	1	1	0.3879	1
15	BIEC2-290446	0.007487	0.0197	1	1	1	1	0.3879	1
20	BIEC2-519091	0.007531	0.01979	1	1	1	1	0.3879	1
11	BIEC2-165414	0.007549	0.01983	1	1	1	1	0.3879	1
11	BIEC2-165419	0.007549	0.01983	1	1	1	1	0.3879	1
11	BIEC2-165425	0.007549	0.01983	1	1	1	1	0.3879	1
11	BIEC2-165426	0.007549	0.01983	1	1	1	1	0.3879	1
11	BIEC2-165428	0.007549	0.01983	1	1	1	1	0.3879	1
2	BIEC2-466050	0.007567	0.01986	1	1	1	1	0.3879	1
1	BIEC2-29243	0.007587	0.01991	1	1	1	1	0.3879	1
1	BIEC2-29229	0.007587	0.01991	1	1	1	1	0.3879	1
29	BIEC2-762953	0.007588	0.01991	1	1	1	1	0.3879	1
6	BIEC2-1187408	0.00759	0.01991	1	1	1	1	0.3879	1
6	BIEC2-1187409	0.00759	0.01991	1	1	1	1	0.3879	1
21	BIEC2-555156	0.007593	0.01992	1	1	1	1	0.3879	1
14	BIEC2-265811	0.007611	0.01997	1	1	1	1	0.3879	1
2	BIEC2-458054	0.007624	0.01996	1	1	1	1	0.3879	1
17	BIEC2-383841	0.007631	0.02	1	1	1	1	0.3879	1
17	BIEC2-383844	0.007631	0.02	1	1	1	1	0.3879	1
17	BIEC2-383848	0.007631	0.02	1	1	1	1	0.3879	1
24	BIEC2-645293	0.007635	0.02001	1	1	1	1	0.3879	1
32	BIEC2-1149228	0.007636	0.02001	1	1	1	1	0.3879	1
11	BIEC2-163385	0.007665	0.02007	1	1	1	1	0.3879	1
22	BIEC2-587801	0.007666	0.02007	1	1	1	1	0.3879	1
22	BIEC2-587800	0.007666	0.02007	1	1	1	1	0.3879	1
4	BIEC2-848582	0.007686	0.02011	1	1	1	1	0.3879	1
4	BIEC2-848616	0.007686	0.02011	1	1	1	1	0.3879	1
6	BIEC2-1189338	0.007687	0.02011	1	1	1	1	0.3879	1
21	BIEC2-561038	0.007699	0.02014	1	1	1	1	0.388	1
1	BIEC2-7005	0.007713	0.02017	1	1	1	1	0.388	1
15	BIEC2-282843	0.00774	0.02022	1	1	1	1	0.388	1
22	BIEC2-580589	0.007748	0.02024	1	1	1	1	0.388	1
3	BIEC2-775459	0.007829	0.0204	1	1	1	1	0.388	1
2	BIEC2-473957	0.007837	0.02042	1	1	1	1	0.388	1
15	BIEC2-289758	0.007838	0.02042	1	1	1	1	0.388	1
11	BIEC2-164911	0.007839	0.02042	1	1	1	1	0.388	1
4	BIEC2-858660	0.007879	0.02051	1	1	1	1	0.388	1
4	BIEC2-858764	0.007879	0.02051	1	1	1	1	0.388	1
4	BIEC2-858768	0.007879	0.02051	1	1	1	1	0.388	1
4	BIEC2-858772	0.007879	0.02051	1	1	1	1	0.388	1
4	BIEC2-858799	0.007879	0.02051	1	1	1	1	0.388	1
4	BIEC2-858805	0.007879	0.02051	1	1	1	1	0.388	1
4	BIEC2-858801	0.007879	0.02051	1	1	1	1	0.388	1
4	BIEC2-858800	0.007879	0.02051	1	1	1	1	0.388	1
18	BIEC2-398194	0.007884	0.02051	1	1	1	1	0.388	1
5	BIEC2-897199	0.007906	0.02056	1	1	1	1	0.388	1
2	BIEC2-465975	0.007915	0.02058	1	1	1	1	0.388	1
24	BIEC2-643268	0.007922	0.02059	1	1	1	1	0.388	1
17	BIEC2-368046	0.007923	0.0206	1	1	1	1	0.388	1
26	BIEC2-697659	0.007936	0.02062	1	1	1	1	0.388	1
26	BIEC2-697575	0.007936	0.02062	1	1	1	1	0.388	1
26	BIEC2-697558	0.007936	0.02062	1	1	1	1	0.388	1
26	BIEC2-697546	0.007936	0.02062	1	1	1	1	0.388	1
26	BIEC2-697419	0.007936	0.02062	1	1	1	1	0.388	1
2	BIEC2-474068	0.007959	0.02067	1	1	1	1	0.3885	1
15	BIEC2-301438	0.007973	0.0207	1	1	1	1	0.3885	1
15	BIEC2-301434	0.007973	0.0207	1	1	1	1	0.3885	1
1	BIEC2-80497	0.008003	0.02077	1	1	1	1	0.3893	1
16	BIEC2-328780	0.00801	0.02076	1	1	1	1	0.3893	1
9	BIEC2-1094923	0.008076	0.02091	1	1	1	1	0.3918	1
18	BIEC2-396818	0.00808	0.02092	1	1	1	1	0.3918	1
6	BIEC2-940344	0.008128	0.02101	1	1	1	1	0.3937	1
3	BIEC2-807502	0.008221	0.0212	1	1	1	1	0.396	1
3	BIEC2-809930	0.008238	0.02133	1	1	1	1	0.396	1
28	BIEC2-741833	0.008265	0.02124	1	1	1	1	0.396	1
13	BIEC2-214950	0.008269	0.02129	1	1	1	1	0.396	1
13	BIEC2-231989	0.008279	0.0213	1	1	1	1	0.396	1
2	BIEC2-472058	0.008295	0.02132	1	1	1	1	0.396	1
18	BIEC2-411935	0.008316	0.0214	1	1	1	1	0.396	1
2	BIEC2-472049	0.008317	0.0214	1	1	1	1	0.396	1
2	BIEC2-472167	0.008317	0.0214	1	1	1	1	0.396	1
32	BIEC2-1123080	0.008321	0.02141	1	1	1	1	0.396	1
32	BIEC2-1123028	0.008321	0.02141	1	1	1	1	0.396	1
17	BIEC2-385070	0.008332	0.02143	1	1	1	1	0.396	1
19	BIEC2-445124	0.008336	0.02147	1	1	1	1	0.396	1
16	BIEC2-328816	0.008347	0.02144	1	1	1	1	0.396	1
1	BIEC2-1074	0.008349	0.02146	1	1	1	1	0.396	1
4	BIEC2-858866	0.008354	0.02146	1	1	1	1	0.396	1
1	BIEC2-1914	0.00836	0.0215	1	1	1	1	0.396	1
15	BIEC2-294074	0.008363	0.02149	1	1	1	1	0.396	1
1	BIEC2-5156	0.008366	0.02149	1	1	1	1	0.396	1
14	BIEC2-248030	0.008369	0.0215	1	1	1	1	0.396	1
18	BIEC2-412122	0.008379	0.02152	1	1	1	1	0.396	1
1	BIEC2-72954	0.00845	0.02167	1	1	1	1	0.3984	1
32	BIEC2-1128544	0.008475	0.02172	1	1	1	1	0.3984	1
18	BIEC2-411374	0.00848	0.02173	1	1	1	1	0.3984	1
18	BIEC2-411375	0.00848	0.02173	1	1	1	1	0.3984	1
30	BIEC2-820491	0.008482	0.02173	1	1	1	1	0.3984	1
14	BIEC2-245596	0.008495	0.02176	1	1	1	1	0.3984	1
1	BIEC2-40452	0.008497	0.02176	1	1	1	1	0.3984	1
13	BIEC2-203253	0.008555	0.02188	1	1	1	1	0.4002	1
4	BIEC2-869283	0.008574	0.02191	1	1	1	1	0.4002	1
16	BIEC2-355448	0.008583	0.02194	1	1	1	1	0.4002	1
4	BIEC2-876466	0.00861	0.02199	1	1	1	1	0.4002	1
16	BIEC2-329537	0.008614	0.022	1	1	1	1	0.4002	1
16	BIEC2-329528	0.008614	0.022	1	1	1	1	0.4002	1
16	BIEC2-329524	0.008614	0.022	1	1	1	1	0.4002	1
16	BIEC2-329523	0.008614	0.022	1	1	1	1	0.4002	1
13	BIEC2-227671	0.008647	0.02211	1	1	1	1	0.4012	1
14	BIEC2-273479	0.008671	0.02206	1	1	1	1	0.4016	1
27	BIEC2-706880	0.008676	0.02211	1	1	1	1	0.4016	1
17	BIEC2-374088	0.008683	0.02214	1	1	1	1	0.4016	1
27	BIEC2-700247	0.008705	0.02218	1	1	1	1	0.4019	1
22	BIEC2-580570	0.008709	0.02219	1	1	1	1	0.4019	1
2	BIEC2-501702	0.008754	0.02228	1	1	1	1	0.4034	1
12	BIEC2-168884	0.008763	0.0223	1	1	1	1	0.4034	1
11	BIEC2-163391	0.008798	0.02237	1	1	1	1	0.4041	1
32	BIEC2-1122007	0.008807	0.02238	1	1	1	1	0.4041	1
32	BIEC2-1122028	0.008807	0.02238	1	1	1	1	0.4041	1
26	BIEC2-691269	0.00884	0.02245	1	1	1	1	0.4041	1
26	BIEC2-691275	0.00884	0.02245	1	1	1	1	0.4041	1
26	BIEC2-691276	0.00884	0.02245	1	1	1	1	0.4041	1
4	BIEC2-858765	0.00886	0.02249	1	1	1	1	0.4041	1
14	BIEC2-246768	0.008872	0.02251	1	1	1	1	0.4041	1
14	BIEC2-246567	0.008872	0.02251	1	1	1	1	0.4041	1
19	BIEC2-422193	0.008912	0.02259	1	1	1	1	0.4041	1
20	BIEC2-538293	0.00892	0.02261	1	1	1	1	0.4041	1
8	BIEC2-1047338	0.00893	0.02263	1	1	1	1	0.4041	1
8	BIEC2-1047369	0.00893	0.02263	1	1	1	1	0.4041	1
8	BIEC2-1047477	0.00893	0.02263	1	1	1	1	0.4041	1
3	BIEC2-809124	0.00895	0.02267	1	1	1	1	0.4041	1
18	BIEC2-396607	0.008953	0.02267	1	1	1	1	0.4041	1
30	BIEC2-823595	0.008955	0.02268	1	1	1	1	0.4041	1
30	BIEC2-823591	0.008955	0.02268	1	1	1	1	0.4041	1
4	BIEC2-858489	0.009049	0.02288	1	1	1	1	0.407	1
29	BIEC2-750068	0.009064	0.02287	1	1	1	1	0.407	1
15	BIEC2-325759	0.009076	0.02292	1	1	1	1	0.407	1
1	BIEC2-6441	0.009089	0.02295	1	1	1	1	0.407	1
20	BIEC2-520485	0.0091	0.02297	1	1	1	1	0.407	1
20	BIEC2-520508	0.0091	0.02297	1	1	1	1	0.407	1
8	BIEC2-1064426	0.00913	0.02302	1	1	1	1	0.407	1
17	BIEC2-368960	0.009144	0.02307	1	1	1	1	0.407	1
17	BIEC2-368898	0.009144	0.02305	1	1	1	1	0.407	1
16	BIEC2-329526	0.009164	0.02305	1	1	1	1	0.407	1
10	BIEC2-129492	0.009198	0.02316	1	1	1	1	0.407	1
22	BIEC2-589604	0.009199	0.02316	1	1	1	1	0.407	1
22	BIEC2-589600	0.009199	0.02316	1	1	1	1	0.407	1
5	BIEC2-925613	0.009205	0.02318	1	1	1	1	0.407	1
5	BIEC2-925707	0.009205	0.02318	1	1	1	1	0.407	1
5	BIEC2-925731	0.009205	0.02318	1	1	1	1	0.407	1
5	BIEC2-925767	0.009205	0.02318	1	1	1	1	0.407	1
15	BIEC2-292661	0.009206	0.02318	1	1	1	1	0.407	1
6	BIEC2-1187965	0.009209	0.02318	1	1	1	1	0.407	1
1	BIEC2-16707	0.009236	0.02323	1	1	1	1	0.4078	1
5	BIEC2-931907	0.009274	0.02331	1	1	1	1	0.4079	1
18	BIEC2-412042	0.009296	0.02336	1	1	1	1	0.4079	1
18	BIEC2-412041	0.009296	0.02336	1	1	1	1	0.4079	1
16	BIEC2-355091	0.009301	0.02337	1	1	1	1	0.4079	1
16	BIEC2-355079	0.009301	0.02337	1	1	1	1	0.4079	1
16	BIEC2-355059	0.009301	0.02337	1	1	1	1	0.4079	1
9	BIEC2-1092091	0.009334	0.02342	1	1	1	1	0.4079	1
2	BIEC2-504130	0.00935	0.02347	1	1	1	1	0.4079	1
3	BIEC2-802874	0.009358	0.02346	1	1	1	1	0.4079	1
6	BIEC2-942317	0.00936	0.02348	1	1	1	1	0.4079	1
18	BIEC2-414638	0.009365	0.02349	1	1	1	1	0.4079	1
16	BIEC2-356560	0.009394	0.02355	1	1	1	1	0.4079	1
16	BIEC2-356563	0.009394	0.02355	1	1	1	1	0.4079	1
16	BIEC2-356564	0.009394	0.02355	1	1	1	1	0.4079	1
28	BIEC2-742013	0.009408	0.02359	1	1	1	1	0.4079	1
3	BIEC2-776172	0.009411	0.02358	1	1	1	1	0.4079	1
15	BIEC2-321942	0.009414	0.02358	1	1	1	1	0.4079	1
21	BIEC2-555166	0.009416	0.02359	1	1	1	1	0.4079	1
3	BIEC2-774558	0.009482	0.02372	1	1	1	1	0.4096	1
20	BIEC2-540033	0.009482	0.02372	1	1	1	1	0.4096	1
4	BIEC2-859038	0.009488	0.02373	1	1	1	1	0.4096	1
5	BIEC2-929536	0.009518	0.02378	1	1	1	1	0.41	1
1	BIEC2-30416	0.009525	0.0238	1	1	1	1	0.41	1
14	BIEC2-268947	0.009534	0.02383	1	1	1	1	0.41	1
11	BIEC2-138360	0.009549	0.02385	1	1	1	1	0.41	1
3	BIEC2-784214	0.009576	0.02391	1	1	1	1	0.41	1
3	BIEC2-783927	0.009576	0.02391	1	1	1	1	0.41	1
7	BIEC2-996029	0.009576	0.02391	1	1	1	1	0.41	1
31	BIEC2-836520	0.009578	0.02391	1	1	1	1	0.41	1
18	BIEC2-400010	0.009597	0.02394	1	1	1	1	0.41	1
32	BIEC2-1151420	0.009598	0.02395	1	1	1	1	0.41	1
15	BIEC2-293220	0.009605	0.02397	1	1	1	1	0.41	1
21	BIEC2-565704	0.009618	0.02399	1	1	1	1	0.4101	1
5	BIEC2-926815	0.009632	0.02402	1	1	1	1	0.4103	1
30	BIEC2-825637	0.009681	0.02412	1	1	1	1	0.4119	1
14	BIEC2-248223	0.009762	0.02427	1	1	1	1	0.4134	1
8	BIEC2-1064411	0.009767	0.02428	1	1	1	1	0.4134	1
8	BIEC2-1064412	0.009767	0.02428	1	1	1	1	0.4134	1
8	BIEC2-1064415	0.009767	0.02428	1	1	1	1	0.4134	1
8	BIEC2-1064416	0.009767	0.02428	1	1	1	1	0.4134	1
2	BIEC2-466506	0.009794	0.02433	1	1	1	1	0.4141	1
13	BIEC2-228855	0.009809	0.02436	1	1	1	1	0.4143	1
10	BIEC2-99300	0.009823	0.02439	1	1	1	1	0.4145	1
19	BIEC2-434141	0.009875	0.02449	1	1	1	1	0.4163	1
8	BIEC2-1042766	0.009905	0.02455	1	1	1	1	0.4171	1
25	BIEC2-655357	0.00992	0.02458	1	1	1	1	0.4173	1
4	BIEC2-859344	0.009932	0.0246	1	1	1	1	0.4174	1
1	BIEC2-16564	0.009948	0.02464	1	1	1	1	0.4177	1
22	BIEC2-579959	0.009987	0.0247	1	1	1	1	0.418	1
6	BIEC2-1182955	0.009996	0.02473	1	1	1	1	0.418	1
20	BIEC2-540395	0.01	0.02474	1	1	1	1	0.418	1
32	BIEC2-1128588	0.01001	0.02476	1	1	1	1	0.418	1
32	BIEC2-1128595	0.01001	0.02476	1	1	1	1	0.418	1
23	BIEC2-612902	0.01003	0.02479	1	1	1	1	0.418	1
1	BIEC2-73468	0.01004	0.02481	1	1	1	1	0.418	1
23	BIEC2-611150	0.01004	0.02482	1	1	1	1	0.418	1
5	BIEC2-923802	0.01005	0.02483	1	1	1	1	0.418	1
6	BIEC2-937579	0.01011	0.02495	1	1	1	1	0.4192	1
3	BIEC2-773993	0.01011	0.02495	1	1	1	1	0.4192	1
2	BIEC2-505008	0.01011	0.02495	1	1	1	1	0.4192	1
12	BIEC2-198621	0.01012	0.02497	1	1	1	1	0.4192	1
1	BIEC2-15483	0.01013	0.02499	1	1	1	1	0.4193	1
1	BIEC2-41840	0.01019	0.0251	1	1	1	1	0.4214	1
22	BIEC2-580558	0.01021	0.02515	1	1	1	1	0.4215	1
11	BIEC2-163506	0.01022	0.02514	1	1	1	1	0.4215	1
20	BIEC2-518381	0.01031	0.02533	1	1	1	1	0.4243	1
21	BIEC2-565567	0.01035	0.02541	1	1	1	1	0.4243	1
23	BIEC2-618265	0.01035	0.02542	1	1	1	1	0.4243	1
30	BIEC2-812463	0.01036	0.02544	1	1	1	1	0.4243	1
30	BIEC2-812790	0.01036	0.02544	1	1	1	1	0.4243	1
16	BIEC2-354441	0.01039	0.02549	1	1	1	1	0.4243	1
17	BIEC2-368487	0.01039	0.0255	1	1	1	1	0.4243	1
7	BIEC2-1006964	0.01042	0.02555	1	1	1	1	0.4243	1
16	BIEC2-356495	0.01046	0.02563	1	1	1	1	0.4243	1
18	BIEC2-412350	0.0105	0.02571	1	1	1	1	0.4243	1
18	BIEC2-412353	0.0105	0.02571	1	1	1	1	0.4243	1
19	BIEC2-445020	0.0105	0.02571	1	1	1	1	0.4243	1
14	BIEC2-275088	0.01052	0.02574	1	1	1	1	0.4243	1
16	BIEC2-328367	0.01052	0.02573	1	1	1	1	0.4243	1
27	BIEC2-715433	0.01052	0.02574	1	1	1	1	0.4243	1
9	BIEC2-1092858	0.01052	0.02574	1	1	1	1	0.4243	1
9	BIEC2-1092869	0.01052	0.02574	1	1	1	1	0.4243	1
9	BIEC2-1092934	0.01052	0.02574	1	1	1	1	0.4243	1
26	BIEC2-692781	0.01052	0.02574	1	1	1	1	0.4243	1
20	BIEC2-536896	0.01053	0.02576	1	1	1	1	0.4243	1
21	BIEC2-547296	0.01054	0.02577	1	1	1	1	0.4243	1
27	BIEC2-699976	0.01054	0.02579	1	1	1	1	0.4243	1
8	BIEC2-1046532	0.01058	0.02586	1	1	1	1	0.4243	1
15	BIEC2-291913	0.01059	0.02589	1	1	1	1	0.4243	1
3	BIEC2-778881	0.01059	0.02589	1	1	1	1	0.4243	1
3	BIEC2-778883	0.01059	0.02588	1	1	1	1	0.4243	1
4	BIEC2-858872	0.0106	0.02589	1	1	1	1	0.4243	1
4	BIEC2-858878	0.0106	0.02589	1	1	1	1	0.4243	1
3	BIEC2-774143	0.01062	0.02593	1	1	1	1	0.4243	1
3	BIEC2-774167	0.01062	0.02593	1	1	1	1	0.4243	1
3	BIEC2-774155	0.01062	0.02593	1	1	1	1	0.4243	1
3	BIEC2-774165	0.01062	0.02593	1	1	1	1	0.4243	1
3	BIEC2-808693	0.01063	0.02595	1	1	1	1	0.4243	1
15	BIEC2-320623	0.01064	0.02597	1	1	1	1	0.4243	1
23	BIEC2-607372	0.0107	0.02609	1	1	1	1	0.4265	1
6	BIEC2-939733	0.01075	0.02618	1	1	1	1	0.4279	1
2	BIEC2-472336	0.01076	0.0262	1	1	1	1	0.428	1
2	BIEC2-471868	0.01079	0.02626	1	1	1	1	0.4288	1
3	BIEC2-806945	0.01081	0.0263	1	1	1	1	0.4292	1
16	BIEC2-359197	0.01084	0.02636	1	1	1	1	0.4293	1
16	BIEC2-359195	0.01084	0.02636	1	1	1	1	0.4293	1
22	BIEC2-598417	0.01085	0.02637	1	1	1	1	0.4293	1
15	BIEC2-320439	0.01086	0.02639	1	1	1	1	0.4293	1
17	BIEC2-369180	0.01087	0.02641	1	1	1	1	0.4294	1
1	BIEC2-26736	0.01093	0.02653	1	1	1	1	0.4311	1
14	BIEC2-259650	0.01093	0.02653	1	1	1	1	0.4311	1
2	BIEC2-470886	0.01095	0.02657	1	1	1	1	0.4311	1
19	BIEC2-444992	0.01095	0.02656	1	1	1	1	0.4311	1
1	BIEC2-18061	0.011	0.02664	1	1	1	1	0.4322	1
9	BIEC2-1094761	0.011	0.02667	1	1	1	1	0.4322	1
15	BIEC2-286322	0.01105	0.02676	1	1	1	1	0.4332	1
19	BIEC2-446913	0.01106	0.02677	1	1	1	1	0.4332	1
13	BIEC2-203119	0.01106	0.02678	1	1	1	1	0.4332	1
22	BIEC2-580580	0.01108	0.0268	1	1	1	1	0.4334	1
11	BIEC2-139328	0.01109	0.02684	1	1	1	1	0.4338	1
1	BIEC2-71724	0.01112	0.02689	1	1	1	1	0.4339	1
1	BIEC2-71732	0.01112	0.02689	1	1	1	1	0.4339	1
1	BIEC2-16206	0.01114	0.02693	1	1	1	1	0.4344	1
5	BIEC2-898775	0.01115	0.02696	1	1	1	1	0.4344	1
15	BIEC2-286321	0.01124	0.02712	1	1	1	1	0.436	1
17	BIEC2-366636	0.01124	0.02712	1	1	1	1	0.436	1
11	BIEC2-161717	0.01124	0.02713	1	1	1	1	0.436	1
1	BIEC2-17873	0.01126	0.02716	1	1	1	1	0.436	1
14	BIEC2-246133	0.01127	0.02717	1	1	1	1	0.436	1
30	BIEC2-813695	0.01127	0.02717	1	1	1	1	0.436	1
30	BIEC2-813716	0.01127	0.02717	1	1	1	1	0.436	1
1	BIEC2-57165	0.01129	0.02722	1	1	1	1	0.4365	1
2	BIEC2-469672	0.01132	0.02727	1	1	1	1	0.4367	1
14	BIEC2-275294	0.01132	0.02727	1	1	1	1	0.4367	1
1	BIEC2-83585	0.01136	0.02734	1	1	1	1	0.437	1
32	BIEC2-1126679	0.01143	0.02747	1	1	1	1	0.437	1
32	BIEC2-1126650	0.01143	0.02747	1	1	1	1	0.437	1
32	BIEC2-1126616	0.01143	0.02747	1	1	1	1	0.437	1
32	BIEC2-1126615	0.01143	0.02747	1	1	1	1	0.437	1
4	BIEC2-865847	0.01144	0.02749	1	1	1	1	0.437	1
13	BIEC2-204071	0.01145	0.02752	1	1	1	1	0.437	1
18	BIEC2-396798	0.01146	0.02753	1	1	1	1	0.437	1
2	BIEC2-469821	0.01146	0.02754	1	1	1	1	0.437	1
31	BIEC2-831022	0.01147	0.02756	1	1	1	1	0.437	1
31	BIEC2-830992	0.01147	0.02756	1	1	1	1	0.437	1
31	BIEC2-830979	0.01147	0.02756	1	1	1	1	0.437	1
23	BIEC2-618284	0.01148	0.02758	1	1	1	1	0.437	1
11	BIEC2-161812	0.0115	0.02762	1	1	1	1	0.437	1
9	BIEC2-1081388	0.0115	0.02762	1	1	1	1	0.437	1
23	BIEC2-614853	0.01151	0.02762	1	1	1	1	0.437	1
26	BIEC2-691893	0.01151	0.02764	1	1	1	1	0.437	1
24	BIEC2-632714	0.01155	0.02772	1	1	1	1	0.437	1
5	BIEC2-912397	0.01158	0.02777	1	1	1	1	0.437	1
21	BIEC2-561030	0.01158	0.02777	1	1	1	1	0.437	1
24	BIEC2-629990	0.01159	0.02778	1	1	1	1	0.437	1
28	BIEC2-741924	0.01159	0.02778	1	1	1	1	0.437	1
28	BIEC2-741922	0.01159	0.02778	1	1	1	1	0.437	1
20	BIEC2-518392	0.01159	0.02778	1	1	1	1	0.437	1
1	BIEC2-15927	0.01159	0.02779	1	1	1	1	0.437	1
18	BIEC2-416687	0.01162	0.02782	1	1	1	1	0.4371	1
10	BIEC2-129296	0.01162	0.02784	1	1	1	1	0.4371	1
1	BIEC2-8177	0.01165	0.02789	1	1	1	1	0.4373	1
14	BIEC2-268314	0.01171	0.02801	1	1	1	1	0.4373	1
22	BIEC2-580650	0.01172	0.02803	1	1	1	1	0.4373	1
22	BIEC2-580661	0.01172	0.02803	1	1	1	1	0.4373	1
21	BIEC2-553314	0.01173	0.02804	1	1	1	1	0.4373	1
14	BIEC2-248024	0.01174	0.02807	1	1	1	1	0.4373	1
14	BIEC2-248034	0.01174	0.02807	1	1	1	1	0.4373	1
7	BIEC2-984693	0.01175	0.02809	1	1	1	1	0.4373	1
18	BIEC2-416204	0.01176	0.02809	1	1	1	1	0.4373	1
11	BIEC2-165217	0.01176	0.02811	1	1	1	1	0.4373	1
11	BIEC2-165243	0.01176	0.02811	1	1	1	1	0.4373	1
4	BIEC2-875531	0.0118	0.02818	1	1	1	1	0.4373	1
4	BIEC2-866676	0.01182	0.02821	1	1	1	1	0.4373	1
4	BIEC2-866675	0.01182	0.02821	1	1	1	1	0.4373	1
4	BIEC2-866666	0.01182	0.02821	1	1	1	1	0.4373	1
6	BIEC2-940003	0.01184	0.02826	1	1	1	1	0.4373	1
8	BIEC2-1046682	0.01185	0.02825	1	1	1	1	0.4373	1
32	BIEC2-1124606	0.01187	0.0283	1	1	1	1	0.4373	1
2	BIEC2-505699	0.01188	0.02833	1	1	1	1	0.4373	1
11	BIEC2-165604	0.01189	0.02834	1	1	1	1	0.4373	1
11	BIEC2-165594	0.01189	0.02834	1	1	1	1	0.4373	1
5	BIEC2-926638	0.01189	0.02835	1	1	1	1	0.4373	1
5	BIEC2-926622	0.01189	0.02835	1	1	1	1	0.4373	1
10	BIEC2-130069	0.0119	0.02837	1	1	1	1	0.4373	1
5	BIEC2-912572	0.0119	0.02837	1	1	1	1	0.4373	1
10	BIEC2-130068	0.0119	0.02837	1	1	1	1	0.4373	1
16	BIEC2-328376	0.01194	0.02843	1	1	1	1	0.4381	1
15	BIEC2-312105	0.01195	0.02847	1	1	1	1	0.4381	1
15	BIEC2-312139	0.01195	0.02847	1	1	1	1	0.4381	1
1	BIEC2-83388	0.01196	0.02849	1	1	1	1	0.4381	1
17	BIEC2-374111	0.012	0.02854	1	1	1	1	0.4388	1
6	BIEC2-940477	0.01203	0.02861	1	1	1	1	0.4397	1
26	BIEC2-693019	0.01212	0.02878	1	1	1	1	0.4412	1
26	BIEC2-693020	0.01212	0.02878	1	1	1	1	0.4412	1
7	BIEC2-1004149	0.01213	0.02879	1	1	1	1	0.4412	1
7	BIEC2-1004150	0.01213	0.02879	1	1	1	1	0.4412	1
29	BIEC2-762602	0.01216	0.02889	1	1	1	1	0.4412	1
15	BIEC2-314262	0.01217	0.02885	1	1	1	1	0.4412	1
15	BIEC2-313946	0.01218	0.02888	1	1	1	1	0.4412	1
15	BIEC2-313943	0.01218	0.02889	1	1	1	1	0.4412	1
15	BIEC2-313947	0.01218	0.02889	1	1	1	1	0.4412	1
15	BIEC2-313949	0.01218	0.02889	1	1	1	1	0.4412	1
15	BIEC2-320636	0.01219	0.02889	1	1	1	1	0.4413	1
31	BIEC2-836236	0.01228	0.02906	1	1	1	1	0.4435	1
16	BIEC2-356300	0.01228	0.02907	1	1	1	1	0.4435	1
8	BIEC2-1044687	0.01232	0.02915	1	1	1	1	0.4435	1
8	BIEC2-1044729	0.01232	0.02915	1	1	1	1	0.4435	1
8	BIEC2-1044850	0.01232	0.02915	1	1	1	1	0.4435	1
5	BIEC2-897669	0.01234	0.02919	1	1	1	1	0.4435	1
24	BIEC2-639754	0.01234	0.02919	1	1	1	1	0.4435	1
24	BIEC2-639755	0.01234	0.02919	1	1	1	1	0.4435	1
28	BIEC2-745538	0.01244	0.02934	1	1	1	1	0.4449	1
32	BIEC2-1157865	0.01245	0.02939	1	1	1	1	0.4449	1
22	BIEC2-600662	0.01245	0.0294	1	1	1	1	0.4449	1
1	BIEC2-1360	0.01246	0.02941	1	1	1	1	0.4449	1
1	BIEC2-1356	0.01246	0.02941	1	1	1	1	0.4449	1
22	BIEC2-589613	0.01248	0.02946	1	1	1	1	0.4449	1
23	BIEC2-606350	0.01253	0.02953	1	1	1	1	0.4449	1
14	BIEC2-246224	0.01255	0.02958	1	1	1	1	0.4449	1
20	BIEC2-540409	0.01257	0.02961	1	1	1	1	0.4449	1
10	BIEC2-123626	0.01257	0.02962	1	1	1	1	0.4449	1
3	BIEC2-785147	0.01258	0.02964	1	1	1	1	0.4449	1
18	BIEC2-416680	0.01261	0.02969	1	1	1	1	0.4449	1
18	BIEC2-416681	0.01261	0.02969	1	1	1	1	0.4449	1
18	BIEC2-416683	0.01261	0.02969	1	1	1	1	0.4449	1
18	BIEC2-416675	0.01261	0.02969	1	1	1	1	0.4449	1
18	BIEC2-416704	0.01261	0.02969	1	1	1	1	0.4449	1
22	BIEC2-576635	0.01262	0.0297	1	1	1	1	0.4449	1
30	BIEC2-825623	0.01262	0.0297	1	1	1	1	0.4449	1
3	BIEC2-805356	0.01262	0.02971	1	1	1	1	0.4449	1
14	BIEC2-247715	0.01265	0.02975	1	1	1	1	0.4449	1
28	BIEC2-745277	0.01265	0.02976	1	1	1	1	0.4449	1
28	BIEC2-745279	0.01265	0.02976	1	1	1	1	0.4449	1
3	BIEC2-783424	0.01267	0.0298	1	1	1	1	0.4449	1
3	BIEC2-783425	0.01267	0.0298	1	1	1	1	0.4449	1
3	BIEC2-783427	0.01267	0.0298	1	1	1	1	0.4449	1
3	BIEC2-783428	0.01267	0.0298	1	1	1	1	0.4449	1
3	BIEC2-783429	0.01267	0.0298	1	1	1	1	0.4449	1
10	BIEC2-131031	0.0127	0.02989	1	1	1	1	0.4453	1
16	BIEC2-329975	0.01272	0.02986	1	1	1	1	0.4453	1
16	BIEC2-329972	0.01272	0.0299	1	1	1	1	0.4453	1
3	BIEC2-808625	0.01273	0.0299	1	1	1	1	0.4453	1
23	BIEC2-615164	0.01275	0.02994	1	1	1	1	0.4458	1
3	BIEC2-810526	0.01278	0.03	1	1	1	1	0.4465	1
6	BIEC2-953663	0.0128	0.03003	1	1	1	1	0.4466	1
8	BIEC2-1058577	0.01283	0.03009	1	1	1	1	0.447	1
9	BIEC2-1095407	0.01284	0.03014	1	1	1	1	0.447	1
9	BIEC2-1095393	0.01284	0.03011	1	1	1	1	0.447	1
1	BIEC2-28513	0.01286	0.03011	1	1	1	1	0.4472	1
8	BIEC2-1047802	0.01287	0.03018	1	1	1	1	0.4472	1
21	BIEC2-554900	0.01291	0.03025	1	1	1	1	0.4472	1
21	BIEC2-554899	0.01291	0.03025	1	1	1	1	0.4472	1
32	BIEC2-1121994	0.01293	0.03027	1	1	1	1	0.4472	1
32	BIEC2-1121993	0.01293	0.03027	1	1	1	1	0.4472	1
32	BIEC2-1121931	0.01293	0.03027	1	1	1	1	0.4472	1
2	BIEC2-491508	0.01293	0.03028	1	1	1	1	0.4472	1
15	BIEC2-283819	0.01297	0.03035	1	1	1	1	0.4476	1
18	BIEC2-415295	0.01298	0.03037	1	1	1	1	0.4476	1
4	BIEC2-858957	0.01298	0.03037	1	1	1	1	0.4476	1
13	BIEC2-216285	0.013	0.0304	1	1	1	1	0.4478	1
22	BIEC2-601675	0.01301	0.03042	1	1	1	1	0.4478	1
4	BIEC2-858992	0.01306	0.03051	1	1	1	1	0.4489	1
21	BIEC2-566261	0.01306	0.03052	1	1	1	1	0.4489	1
4	BIEC2-877175	0.01307	0.03054	1	1	1	1	0.4489	1
22	BIEC2-581561	0.0131	0.0306	1	1	1	1	0.4489	1
2	BIEC2-453284	0.01313	0.03065	1	1	1	1	0.4489	1
4	BIEC2-861896	0.01314	0.03067	1	1	1	1	0.4489	1
4	BIEC2-861899	0.01314	0.03067	1	1	1	1	0.4489	1
3	BIEC2-782318	0.01316	0.0307	1	1	1	1	0.4489	1
3	BIEC2-783057	0.01316	0.0307	1	1	1	1	0.4489	1
23	BIEC2-621744	0.01318	0.03073	1	1	1	1	0.4489	1
23	BIEC2-621842	0.01318	0.03073	1	1	1	1	0.4489	1
11	BIEC2-161719	0.01318	0.03074	1	1	1	1	0.4489	1
3	BIEC2-773212	0.01321	0.0308	1	1	1	1	0.4489	1
5	BIEC2-898135	0.01324	0.03084	1	1	1	1	0.4489	1
5	BIEC2-898185	0.01324	0.03084	1	1	1	1	0.4489	1
5	BIEC2-898145	0.01324	0.03084	1	1	1	1	0.4489	1
5	BIEC2-898146	0.01324	0.03084	1	1	1	1	0.4489	1
18	BIEC2-412052	0.01325	0.03088	1	1	1	1	0.4489	1
18	BIEC2-412054	0.01325	0.03087	1	1	1	1	0.4489	1
21	BIEC2-562045	0.01326	0.03087	1	1	1	1	0.4489	1
23	BIEC2-606009	0.01327	0.0309	1	1	1	1	0.4489	1
1	BIEC2-18316	0.01329	0.03094	1	1	1	1	0.4493	1
3	BIEC2-775660	0.01332	0.031	1	1	1	1	0.45	1
2	BIEC2-458402	0.01337	0.0311	1	1	1	1	0.4508	1
28	BIEC2-741441	0.01338	0.03111	1	1	1	1	0.4508	1
4	BIEC2-858629	0.0134	0.03115	1	1	1	1	0.4508	1
18	BIEC2-419783	0.0134	0.03116	1	1	1	1	0.4508	1
21	BIEC2-562044	0.01341	0.03114	1	1	1	1	0.4508	1
2	BIEC2-450323	0.01341	0.03115	1	1	1	1	0.4508	1
15	BIEC2-312137	0.01343	0.0312	1	1	1	1	0.4508	1
30	BIEC2-815870	0.01345	0.03123	1	1	1	1	0.4508	1
13	BIEC2-225997	0.01347	0.03128	1	1	1	1	0.4508	1
15	BIEC2-283157	0.01349	0.0313	1	1	1	1	0.4508	1
24	BIEC2-643265	0.0135	0.03133	1	1	1	1	0.4508	1
28	BIEC2-745550	0.01352	0.03137	1	1	1	1	0.4508	1
28	BIEC2-745539	0.01352	0.03137	1	1	1	1	0.4508	1
28	BIEC2-745504	0.01352	0.03137	1	1	1	1	0.4508	1
9	BIEC2-1094338	0.01353	0.03137	1	1	1	1	0.4508	1
15	BIEC2-323068	0.01353	0.03137	1	1	1	1	0.4508	1
19	BIEC2-426438	0.01357	0.03145	1	1	1	1	0.4508	1
24	BIEC2-629625	0.01357	0.03146	1	1	1	1	0.4508	1
16	BIEC2-345863	0.01358	0.03148	1	1	1	1	0.4508	1
16	BIEC2-345852	0.01358	0.03148	1	1	1	1	0.4508	1
4	BIEC2-865933	0.0136	0.0315	1	1	1	1	0.4508	1
26	BIEC2-692363	0.0136	0.0315	1	1	1	1	0.4508	1
17	BIEC2-368496	0.01361	0.03153	1	1	1	1	0.4508	1
16	BIEC2-361578	0.01362	0.03155	1	1	1	1	0.4508	1
1	BIEC2-28421	0.01363	0.03156	1	1	1	1	0.4508	1
23	BIEC2-613007	0.01366	0.03162	1	1	1	1	0.4508	1
3	BIEC2-773200	0.01366	0.03162	1	1	1	1	0.4508	1
3	BIEC2-773213	0.01366	0.03162	1	1	1	1	0.4508	1
32	BIEC2-1150934	0.01368	0.03165	1	1	1	1	0.4508	1
1	BIEC2-2166	0.01368	0.03165	1	1	1	1	0.4508	1
9	BIEC2-1073043	0.01369	0.03168	1	1	1	1	0.4508	1
8	BIEC2-1049064	0.0137	0.03169	1	1	1	1	0.4508	1
22	BIEC2-581062	0.01372	0.03173	1	1	1	1	0.4513	1
6	BIEC2-939119	0.01378	0.03184	1	1	1	1	0.452	1
5	BIEC2-898864	0.01378	0.03184	1	1	1	1	0.452	1
26	BIEC2-679549	0.01378	0.03184	1	1	1	1	0.452	1
1	BIEC2-7979	0.01385	0.03197	1	1	1	1	0.4526	1
1	BIEC2-7957	0.01385	0.03197	1	1	1	1	0.4526	1
27	BIEC2-709310	0.01385	0.03197	1	1	1	1	0.4526	1
10	BIEC2-130616	0.01386	0.03199	1	1	1	1	0.4526	1
21	BIEC2-548117	0.0139	0.03205	1	1	1	1	0.4526	1
14	BIEC2-259638	0.01392	0.03211	1	1	1	1	0.4526	1
8	BIEC2-1042737	0.01394	0.0321	1	1	1	1	0.4526	1
30	BIEC2-817603	0.01394	0.03213	1	1	1	1	0.4526	1
8	BIEC2-1043575	0.01394	0.03213	1	1	1	1	0.4526	1
8	BIEC2-1043572	0.01394	0.03213	1	1	1	1	0.4526	1
8	BIEC2-1043569	0.01394	0.03213	1	1	1	1	0.4526	1
31	BIEC2-837834	0.01394	0.03213	1	1	1	1	0.4526	1
14	BIEC2-259688	0.01395	0.03215	1	1	1	1	0.4526	1
3	BIEC2-806631	0.01396	0.03217	1	1	1	1	0.4526	1
3	BIEC2-805240	0.01396	0.03217	1	1	1	1	0.4526	1
16	BIEC2-349019	0.01401	0.03225	1	1	1	1	0.4537	1
3	BIEC2-804322	0.01402	0.03227	1	1	1	1	0.4537	1
9	BIEC2-1101345	0.01405	0.03233	1	1	1	1	0.4537	1
12	BIEC2-198342	0.01406	0.03234	1	1	1	1	0.4537	1
12	BIEC2-198366	0.01406	0.03234	1	1	1	1	0.4537	1
2	BIEC2-503883	0.01409	0.03239	1	1	1	1	0.4537	1
16	BIEC2-328320	0.01409	0.03239	1	1	1	1	0.4537	1
16	BIEC2-328318	0.01409	0.03239	1	1	1	1	0.4537	1
24	BIEC2-643918	0.01409	0.03241	1	1	1	1	0.4537	1
18	BIEC2-416879	0.01413	0.03247	1	1	1	1	0.4543	1
1	BIEC2-2586	0.01414	0.03249	1	1	1	1	0.4544	1
8	BIEC2-1042400	0.0142	0.03265	1	1	1	1	0.4547	1
8	BIEC2-1042707	0.0142	0.0326	1	1	1	1	0.4547	1
11	BIEC2-152754	0.01422	0.0326	1	1	1	1	0.4547	1
9	BIEC2-1093120	0.01423	0.03264	1	1	1	1	0.4547	1
9	BIEC2-1093206	0.01423	0.03265	1	1	1	1	0.4547	1
9	BIEC2-1093382	0.01423	0.03265	1	1	1	1	0.4547	1
6	BIEC2-940297	0.01423	0.03265	1	1	1	1	0.4547	1
30	BIEC2-813697	0.01424	0.03266	1	1	1	1	0.4547	1
30	BIEC2-822252	0.01427	0.03272	1	1	1	1	0.4552	1
32	BIEC2-1149150	0.01432	0.03282	1	1	1	1	0.4552	1
31	BIEC2-831009	0.01434	0.03284	1	1	1	1	0.4552	1
31	BIEC2-831017	0.01434	0.03284	1	1	1	1	0.4552	1
21	BIEC2-554014	0.01435	0.03287	1	1	1	1	0.4552	1
21	BIEC2-554018	0.01435	0.03287	1	1	1	1	0.4552	1
2	BIEC2-506224	0.01436	0.03289	1	1	1	1	0.4552	1
5	BIEC2-912094	0.01436	0.03289	1	1	1	1	0.4552	1
16	BIEC2-334540	0.01438	0.03292	1	1	1	1	0.4552	1
7	BIEC2-1004624	0.01438	0.03293	1	1	1	1	0.4552	1
7	BIEC2-1004622	0.01438	0.03293	1	1	1	1	0.4552	1
1	BIEC2-27399	0.01439	0.03295	1	1	1	1	0.4552	1
1	BIEC2-43430	0.01443	0.033	1	1	1	1	0.4552	1
28	BIEC2-743443	0.01448	0.0331	1	1	1	1	0.4552	1
1	BIEC2-2602	0.01448	0.0331	1	1	1	1	0.4552	1
1	BIEC2-2615	0.01448	0.0331	1	1	1	1	0.4552	1
1	BIEC2-2636	0.01448	0.0331	1	1	1	1	0.4552	1
7	BIEC2-987496	0.01448	0.03311	1	1	1	1	0.4552	1
17	BIEC2-369066	0.0145	0.03313	1	1	1	1	0.4552	1
27	BIEC2-700134	0.0145	0.03313	1	1	1	1	0.4552	1
29	BIEC2-763493	0.0145	0.03313	1	1	1	1	0.4552	1
29	BIEC2-763392	0.0145	0.03313	1	1	1	1	0.4552	1
1	BIEC2-45084	0.01453	0.0332	1	1	1	1	0.4556	1
1	BIEC2-45086	0.01453	0.0332	1	1	1	1	0.4556	1
15	BIEC2-286036	0.01455	0.03323	1	1	1	1	0.4557	1
1	BIEC2-17292	0.01458	0.03328	1	1	1	1	0.456	1
29	BIEC2-754059	0.01458	0.03328	1	1	1	1	0.456	1
11	BIEC2-164178	0.01459	0.0333	1	1	1	1	0.456	1
5	BIEC2-926080	0.01461	0.03345	1	1	1	1	0.4564	1
3	BIEC2-772681	0.01467	0.03334	1	1	1	1	0.4578	1
1	BIEC2-8739	0.01469	0.03344	1	1	1	1	0.458	1
8	BIEC2-1046888	0.01473	0.03356	1	1	1	1	0.459	1
11	BIEC2-163466	0.01478	0.03364	1	1	1	1	0.4603	1
3	BIEC2-774502	0.0148	0.03367	1	1	1	1	0.4604	1
1	BIEC2-5280	0.01482	0.03372	1	1	1	1	0.4605	1
32	BIEC2-1124010	0.01483	0.03371	1	1	1	1	0.4605	1
2	BIEC2-458138	0.01486	0.03379	1	1	1	1	0.4605	1
2	BIEC2-458117	0.01486	0.03378	1	1	1	1	0.4605	1
26	BIEC2-691339	0.01487	0.03378	1	1	1	1	0.4605	1
32	BIEC2-1126959	0.01487	0.0338	1	1	1	1	0.4605	1
3	BIEC2-805989	0.01489	0.03384	1	1	1	1	0.4607	1
30	BIEC2-820244	0.0149	0.03385	1	1	1	1	0.4607	1
16	BIEC2-342028	0.01494	0.03391	1	1	1	1	0.4609	1
16	BIEC2-342056	0.01494	0.03392	1	1	1	1	0.4609	1
32	BIEC2-1130330	0.01494	0.03392	1	1	1	1	0.4609	1
3	BIEC2-805513	0.01499	0.03402	1	1	1	1	0.4609	1
3	BIEC2-805517	0.01499	0.03402	1	1	1	1	0.4609	1
14	BIEC2-246887	0.015	0.03404	1	1	1	1	0.4609	1
14	BIEC2-246493	0.015	0.03404	1	1	1	1	0.4609	1
14	BIEC2-246890	0.015	0.03404	1	1	1	1	0.4609	1
14	BIEC2-256249	0.01501	0.03405	1	1	1	1	0.4609	1
22	BIEC2-580625	0.01503	0.03408	1	1	1	1	0.4612	1
13	BIEC2-204875	0.01504	0.0341	1	1	1	1	0.4612	1
10	BIEC2-128991	0.01508	0.03417	1	1	1	1	0.4621	1
3	BIEC2-810543	0.01511	0.03422	1	1	1	1	0.4623	1
3	BIEC2-782345	0.01517	0.03435	1	1	1	1	0.4623	1
3	BIEC2-782355	0.01517	0.03433	1	1	1	1	0.4623	1
3	BIEC2-782350	0.01517	0.03433	1	1	1	1	0.4623	1
3	BIEC2-782352	0.01517	0.03433	1	1	1	1	0.4623	1
29	BIEC2-757224	0.01518	0.03433	1	1	1	1	0.4623	1
21	BIEC2-554845	0.01518	0.03436	1	1	1	1	0.4623	1
3	BIEC2-806135	0.01519	0.03436	1	1	1	1	0.4623	1
24	BIEC2-644797	0.0152	0.03439	1	1	1	1	0.4623	1
26	BIEC2-693138	0.01522	0.03442	1	1	1	1	0.4623	1
23	BIEC2-605179	0.01522	0.03443	1	1	1	1	0.4623	1
23	BIEC2-605182	0.01522	0.03443	1	1	1	1	0.4623	1
19	BIEC2-438368	0.01528	0.03459	1	1	1	1	0.4639	1
6	BIEC2-952674	0.01531	0.03454	1	1	1	1	0.4639	1
10	BIEC2-128974	0.01531	0.03458	1	1	1	1	0.4639	1
14	BIEC2-248017	0.01532	0.03458	1	1	1	1	0.464	1
6	BIEC2-1188596	0.01533	0.03463	1	1	1	1	0.464	1
3	BIEC2-774409	0.01536	0.03468	1	1	1	1	0.4644	1
31	BIEC2-830969	0.01538	0.03472	1	1	1	1	0.4644	1
31	BIEC2-830966	0.01538	0.03472	1	1	1	1	0.4644	1
3	BIEC2-772655	0.01539	0.03474	1	1	1	1	0.4644	1
15	BIEC2-295304	0.01541	0.03476	1	1	1	1	0.4645	1
2	BIEC2-472657	0.01547	0.03487	1	1	1	1	0.466	1
3	BIEC2-775047	0.01548	0.03489	1	1	1	1	0.4661	1
10	BIEC2-121316	0.0155	0.03493	1	1	1	1	0.4664	1
14	BIEC2-266159	0.01555	0.03502	1	1	1	1	0.4665	1
14	BIEC2-266171	0.01555	0.03502	1	1	1	1	0.4665	1
14	BIEC2-266186	0.01555	0.03502	1	1	1	1	0.4665	1
26	BIEC2-682556	0.01556	0.03503	1	1	1	1	0.4665	1
11	BIEC2-161985	0.01556	0.03504	1	1	1	1	0.4665	1
28	BIEC2-745020	0.01563	0.03515	1	1	1	1	0.4666	1
28	BIEC2-745018	0.01563	0.03515	1	1	1	1	0.4666	1
23	BIEC2-604990	0.01564	0.03518	1	1	1	1	0.4666	1
3	BIEC2-780452	0.01568	0.03526	1	1	1	1	0.4666	1
2	BIEC2-505002	0.01568	0.03525	1	1	1	1	0.4666	1
3	BIEC2-783088	0.01569	0.03525	1	1	1	1	0.4666	1
12	BIEC2-189281	0.01569	0.03526	1	1	1	1	0.4666	1
15	BIEC2-301328	0.01569	0.03526	1	1	1	1	0.4666	1
18	BIEC2-416843	0.01569	0.0353	1	1	1	1	0.4666	1
10	BIEC2-126355	0.01571	0.03526	1	1	1	1	0.4666	1
10	BIEC2-126570	0.01571	0.0353	1	1	1	1	0.4666	1
20	BIEC2-521002	0.01571	0.0353	1	1	1	1	0.4666	1
1	BIEC2-26765	0.01571	0.0353	1	1	1	1	0.4666	1
3	BIEC2-790276	0.01573	0.03533	1	1	1	1	0.4666	1
28	BIEC2-730130	0.01575	0.03538	1	1	1	1	0.4671	1
21	BIEC2-555813	0.01578	0.03543	1	1	1	1	0.4676	1
1	BIEC2-83484	0.01582	0.03549	1	1	1	1	0.4681	1
1	BIEC2-7581	0.01586	0.03556	1	1	1	1	0.4681	1
1	BIEC2-7588	0.01586	0.03556	1	1	1	1	0.4681	1
4	BIEC2-858901	0.01588	0.0356	1	1	1	1	0.4681	1
4	BIEC2-858900	0.01588	0.0356	1	1	1	1	0.4681	1
4	BIEC2-858899	0.01588	0.0356	1	1	1	1	0.4681	1
4	BIEC2-858894	0.01588	0.0356	1	1	1	1	0.4681	1
13	BIEC2-234902	0.01591	0.03565	1	1	1	1	0.4681	1
13	BIEC2-234907	0.01591	0.03565	1	1	1	1	0.4681	1
4	BIEC2-858952	0.01591	0.03566	1	1	1	1	0.4681	1
9	BIEC2-1093124	0.01599	0.03578	1	1	1	1	0.4699	1
13	BIEC2-204470	0.01602	0.03584	1	1	1	1	0.4705	1
21	BIEC2-561824	0.01608	0.03595	1	1	1	1	0.4711	1
21	BIEC2-561841	0.01608	0.03595	1	1	1	1	0.4711	1
28	BIEC2-743603	0.0161	0.03599	1	1	1	1	0.4711	1
26	BIEC2-691177	0.0161	0.036	1	1	1	1	0.4711	1
14	BIEC2-267710	0.01616	0.03609	1	1	1	1	0.4711	1
26	BIEC2-692206	0.01616	0.03609	1	1	1	1	0.4711	1
14	BIEC2-267709	0.01616	0.03609	1	1	1	1	0.4711	1
14	BIEC2-238762	0.01616	0.0361	1	1	1	1	0.4711	1
1	BIEC2-27322	0.01617	0.03612	1	1	1	1	0.4711	1
22	BIEC2-585048	0.0162	0.03617	1	1	1	1	0.4711	1
2	BIEC2-504647	0.01621	0.03616	1	1	1	1	0.4711	1
14	BIEC2-269881	0.01621	0.03618	1	1	1	1	0.4711	1
30	BIEC2-825613	0.01621	0.03619	1	1	1	1	0.4711	1
3	BIEC2-774108	0.01623	0.03621	1	1	1	1	0.4711	1
1	BIEC2-16328	0.01627	0.03631	1	1	1	1	0.4711	1
4	BIEC2-859027	0.01628	0.03628	1	1	1	1	0.4711	1
4	BIEC2-859028	0.01628	0.03631	1	1	1	1	0.4711	1
4	BIEC2-858963	0.01628	0.03631	1	1	1	1	0.4711	1
4	BIEC2-859005	0.01628	0.03631	1	1	1	1	0.4711	1
4	BIEC2-859019	0.01628	0.03631	1	1	1	1	0.4711	1
15	BIEC2-301578	0.01629	0.03631	1	1	1	1	0.4711	1
1	BIEC2-1363	0.01629	0.03632	1	1	1	1	0.4711	1
20	BIEC2-540489	0.01631	0.03635	1	1	1	1	0.4712	1
16	BIEC2-356542	0.01633	0.0364	1	1	1	1	0.4716	1
3	BIEC2-809123	0.0164	0.03652	1	1	1	1	0.4716	1
3	BIEC2-809126	0.0164	0.03652	1	1	1	1	0.4716	1
5	BIEC2-899081	0.01641	0.03653	1	1	1	1	0.4716	1
23	BIEC2-624025	0.01643	0.03657	1	1	1	1	0.4716	1
18	BIEC2-416770	0.01644	0.03658	1	1	1	1	0.4716	1
22	BIEC2-600900	0.01644	0.03659	1	1	1	1	0.4716	1
22	BIEC2-600904	0.01644	0.03659	1	1	1	1	0.4716	1
22	BIEC2-600898	0.01644	0.03659	1	1	1	1	0.4716	1
15	BIEC2-312111	0.01645	0.0366	1	1	1	1	0.4716	1
17	BIEC2-382665	0.01646	0.03662	1	1	1	1	0.4716	1
17	BIEC2-382664	0.01646	0.03662	1	1	1	1	0.4716	1
4	BIEC2-859109	0.01651	0.03671	1	1	1	1	0.4727	1
16	BIEC2-329054	0.01653	0.03673	1	1	1	1	0.4727	1
9	BIEC2-1094352	0.01655	0.03678	1	1	1	1	0.4727	1
1	BIEC2-27194	0.01656	0.03679	1	1	1	1	0.4727	1
1	BIEC2-84853	0.01656	0.03678	1	1	1	1	0.4727	1
23	BIEC2-607444	0.01657	0.03682	1	1	1	1	0.4727	1
22	BIEC2-584234	0.01658	0.03682	1	1	1	1	0.4727	1
8	BIEC2-1040297	0.01661	0.0369	1	1	1	1	0.4729	1
13	BIEC2-210846	0.01661	0.03688	1	1	1	1	0.4729	1
15	BIEC2-301644	0.01663	0.03688	1	1	1	1	0.473	1
28	BIEC2-743800	0.01664	0.03692	1	1	1	1	0.473	1
6	BIEC2-953869	0.01667	0.03698	1	1	1	1	0.4734	1
1	BIEC2-68553	0.01671	0.03706	1	1	1	1	0.4734	1
1	BIEC2-68384	0.01672	0.03708	1	1	1	1	0.4734	1
6	BIEC2-951697	0.01673	0.03709	1	1	1	1	0.4734	1
6	BIEC2-940170	0.01674	0.03711	1	1	1	1	0.4734	1
6	BIEC2-940061	0.01674	0.03711	1	1	1	1	0.4734	1
6	BIEC2-939900	0.01674	0.03711	1	1	1	1	0.4734	1
6	BIEC2-939888	0.01674	0.03711	1	1	1	1	0.4734	1
14	BIEC2-259632	0.01677	0.03715	1	1	1	1	0.4735	1
5	BIEC2-896410	0.01677	0.03716	1	1	1	1	0.4735	1
23	BIEC2-615011	0.01678	0.03717	1	1	1	1	0.4735	1
22	BIEC2-580497	0.01679	0.0372	1	1	1	1	0.4736	1
1	BIEC2-1080	0.01687	0.03733	1	1	1	1	0.4748	1
8	BIEC2-1063520	0.01687	0.03734	1	1	1	1	0.4748	1
8	BIEC2-1063519	0.01687	0.03734	1	1	1	1	0.4748	1
13	BIEC2-231474	0.01692	0.03741	1	1	1	1	0.4753	1
32	BIEC2-1122099	0.01693	0.03744	1	1	1	1	0.4753	1
31	BIEC2-831501	0.01694	0.03745	1	1	1	1	0.4753	1
31	BIEC2-831535	0.01694	0.03745	1	1	1	1	0.4753	1
25	BIEC2-671215	0.01698	0.03752	1	1	1	1	0.4759	1
3	BIEC2-783145	0.01699	0.03755	1	1	1	1	0.4759	1
9	BIEC2-1079910	0.01699	0.03755	1	1	1	1	0.4759	1
1	BIEC2-1364	0.01703	0.03762	1	1	1	1	0.4761	1
20	BIEC2-516151	0.01703	0.03762	1	1	1	1	0.4761	1
11	BIEC2-150251	0.01703	0.03762	1	1	1	1	0.4761	1
11	BIEC2-163277	0.01711	0.03775	1	1	1	1	0.4778	1
5	BIEC2-924838	0.01712	0.03777	1	1	1	1	0.4779	1
28	BIEC2-743474	0.01717	0.03785	1	1	1	1	0.4788	1
5	BIEC2-898940	0.01719	0.03788	1	1	1	1	0.4789	1
1	BIEC2-45015	0.01719	0.0379	1	1	1	1	0.4789	1
20	BIEC2-539718	0.01723	0.03796	1	1	1	1	0.4796	1
20	BIEC2-535017	0.01725	0.03799	1	1	1	1	0.4798	1
1	BIEC2-2762	0.01731	0.0381	1	1	1	1	0.4801	1
1	BIEC2-2684	0.01731	0.0381	1	1	1	1	0.4801	1
4	BIEC2-877317	0.01733	0.03814	1	1	1	1	0.4801	1
4	BIEC2-877387	0.01733	0.03814	1	1	1	1	0.4801	1
4	BIEC2-877400	0.01733	0.03814	1	1	1	1	0.4801	1
4	BIEC2-877401	0.01733	0.03814	1	1	1	1	0.4801	1
28	BIEC2-745188	0.01737	0.03821	1	1	1	1	0.4802	1
1	BIEC2-73196	0.01737	0.03821	1	1	1	1	0.4802	1
18	BIEC2-417034	0.01739	0.03823	1	1	1	1	0.4802	1
32	BIEC2-1150935	0.01739	0.03824	1	1	1	1	0.4802	1
22	BIEC2-589711	0.0174	0.03826	1	1	1	1	0.4802	1
22	BIEC2-589713	0.0174	0.03826	1	1	1	1	0.4802	1
8	BIEC2-1045443	0.01745	0.03834	1	1	1	1	0.4811	1
17	BIEC2-383387	0.01747	0.0384	1	1	1	1	0.4812	1
14	BIEC2-247787	0.01748	0.03838	1	1	1	1	0.4812	1
8	BIEC2-1034789	0.01749	0.03839	1	1	1	1	0.4812	1
11	BIEC2-165445	0.01751	0.03845	1	1	1	1	0.4814	1
1	BIEC2-8208	0.01752	0.03846	1	1	1	1	0.4814	1
4	BIEC2-859137	0.01756	0.03853	1	1	1	1	0.4819	1
4	BIEC2-859136	0.01756	0.03853	1	1	1	1	0.4819	1
1	BIEC2-2637	0.0176	0.0386	1	1	1	1	0.4827	1
28	BIEC2-738107	0.01764	0.03866	1	1	1	1	0.4827	1
28	BIEC2-738212	0.01764	0.03866	1	1	1	1	0.4827	1
26	BIEC2-692602	0.01764	0.03867	1	1	1	1	0.4827	1
18	BIEC2-417744	0.01765	0.03869	1	1	1	1	0.4827	1
18	BIEC2-389388	0.01768	0.03876	1	1	1	1	0.4827	1
2	BIEC2-504089	0.01769	0.03874	1	1	1	1	0.4827	1
28	BIEC2-745104	0.01769	0.03875	1	1	1	1	0.4827	1
20	BIEC2-540925	0.0177	0.03875	1	1	1	1	0.4827	1
3	BIEC2-808126	0.01772	0.0388	1	1	1	1	0.483	1
4	BIEC2-861891	0.01775	0.03885	1	1	1	1	0.483	1
13	BIEC2-226017	0.01775	0.03887	1	1	1	1	0.483	1
13	BIEC2-226016	0.01775	0.03887	1	1	1	1	0.483	1
20	BIEC2-520800	0.01777	0.0389	1	1	1	1	0.483	1
13	BIEC2-203398	0.01778	0.0389	1	1	1	1	0.483	1
2	BIEC2-450636	0.01782	0.03898	1	1	1	1	0.4838	1
4	BIEC2-863947	0.01785	0.03903	1	1	1	1	0.4843	1
1	BIEC2-14861	0.01799	0.03928	1	1	1	1	0.4876	1
3	BIEC2-775766	0.01802	0.03932	1	1	1	1	0.4876	1
6	BIEC2-1187377	0.01802	0.03933	1	1	1	1	0.4876	1
6	BIEC2-1187571	0.01802	0.03933	1	1	1	1	0.4876	1
18	BIEC2-417303	0.01804	0.03936	1	1	1	1	0.4876	1
23	BIEC2-621843	0.01804	0.03935	1	1	1	1	0.4876	1
18	BIEC2-417030	0.01811	0.03948	1	1	1	1	0.4891	1
10	BIEC2-129680	0.01816	0.0396	1	1	1	1	0.4903	1
22	BIEC2-596175	0.01818	0.03957	1	1	1	1	0.4903	1
1	BIEC2-27575	0.01819	0.03959	1	1	1	1	0.4903	1
14	BIEC2-258401	0.01821	0.03966	1	1	1	1	0.4904	1
2	BIEC2-486294	0.01822	0.03966	1	1	1	1	0.4904	1
23	BIEC2-618102	0.01826	0.03973	1	1	1	1	0.4912	1
10	BIEC2-99441	0.01829	0.03979	1	1	1	1	0.4915	1
10	BIEC2-121076	0.0183	0.03981	1	1	1	1	0.4915	1
20	BIEC2-540696	0.01833	0.03985	1	1	1	1	0.4915	1
1	BIEC2-69665	0.01835	0.03989	1	1	1	1	0.4915	1
4	BIEC2-869289	0.01836	0.03991	1	1	1	1	0.4915	1
16	BIEC2-349822	0.01837	0.03993	1	1	1	1	0.4915	1
16	BIEC2-349834	0.01837	0.03993	1	1	1	1	0.4915	1
16	BIEC2-349810	0.01837	0.03993	1	1	1	1	0.4915	1
10	BIEC2-130937	0.01839	0.03996	1	1	1	1	0.4915	1
32	BIEC2-1126892	0.01839	0.03995	1	1	1	1	0.4915	1
32	BIEC2-1127810	0.0184	0.03998	1	1	1	1	0.4915	1
7	BIEC2-1019262	0.01842	0.04001	1	1	1	1	0.4915	1
12	BIEC2-198433	0.01845	0.04006	1	1	1	1	0.4915	1
4	BIEC2-852129	0.01846	0.04008	1	1	1	1	0.4915	1
22	BIEC2-576438	0.01847	0.04009	1	1	1	1	0.4915	1
6	BIEC2-941346	0.01848	0.04011	1	1	1	1	0.4915	1
6	BIEC2-941334	0.01848	0.04011	1	1	1	1	0.4915	1
3	BIEC2-774136	0.0185	0.04015	1	1	1	1	0.4915	1
29	BIEC2-762292	0.0185	0.04015	1	1	1	1	0.4915	1
26	BIEC2-697679	0.01853	0.0402	1	1	1	1	0.4915	1
26	BIEC2-697722	0.01853	0.0402	1	1	1	1	0.4915	1
26	BIEC2-697760	0.01853	0.0402	1	1	1	1	0.4915	1
32	BIEC2-1122006	0.01857	0.04026	1	1	1	1	0.4916	1
19	BIEC2-444901	0.01861	0.04034	1	1	1	1	0.4916	1
30	BIEC2-818702	0.01861	0.04034	1	1	1	1	0.4916	1
3	BIEC2-772391	0.01862	0.04035	1	1	1	1	0.4916	1
8	BIEC2-1064387	0.01865	0.0404	1	1	1	1	0.4916	1
9	BIEC2-1069565	0.01865	0.04041	1	1	1	1	0.4916	1
20	BIEC2-520798	0.01866	0.04042	1	1	1	1	0.4916	1
4	BIEC2-859410	0.01866	0.04043	1	1	1	1	0.4916	1
4	BIEC2-859436	0.01866	0.04043	1	1	1	1	0.4916	1
1	BIEC2-31232	0.01867	0.04044	1	1	1	1	0.4916	1
14	BIEC2-247624	0.01872	0.04053	1	1	1	1	0.4916	1
5	BIEC2-912499	0.01873	0.04054	1	1	1	1	0.4916	1
5	BIEC2-912498	0.01873	0.04054	1	1	1	1	0.4916	1
1	BIEC2-8877	0.01876	0.04058	1	1	1	1	0.4916	1
18	BIEC2-407839	0.01889	0.04081	1	1	1	1	0.4916	1
24	BIEC2-639828	0.01891	0.04085	1	1	1	1	0.4916	1
14	BIEC2-248041	0.01892	0.04086	1	1	1	1	0.4916	1
13	BIEC2-225898	0.01894	0.0409	1	1	1	1	0.4916	1
3	BIEC2-803040	0.01895	0.04092	1	1	1	1	0.4916	1
16	BIEC2-363811	0.01895	0.04092	1	1	1	1	0.4916	1
20	BIEC2-514381	0.01895	0.04092	1	1	1	1	0.4916	1
30	BIEC2-820250	0.01895	0.04092	1	1	1	1	0.4916	1
8	BIEC2-1043444	0.01897	0.04095	1	1	1	1	0.4916	1
2	BIEC2-449768	0.01897	0.04095	1	1	1	1	0.4916	1
2	BIEC2-449787	0.01897	0.04095	1	1	1	1	0.4916	1
14	BIEC2-273477	0.01898	0.04101	1	1	1	1	0.4916	1
16	BIEC2-342431	0.01898	0.04096	1	1	1	1	0.4916	1
10	BIEC2-131431	0.01898	0.04097	1	1	1	1	0.4916	1
1	BIEC2-15602	0.01898	0.04097	1	1	1	1	0.4916	1
30	BIEC2-814407	0.01898	0.04097	1	1	1	1	0.4916	1
14	BIEC2-247080	0.01901	0.04097	1	1	1	1	0.4916	1
11	BIEC2-139231	0.01902	0.04102	1	1	1	1	0.4916	1
13	BIEC2-222772	0.01903	0.04105	1	1	1	1	0.4916	1
26	BIEC2-695118	0.01909	0.04115	1	1	1	1	0.4916	1
26	BIEC2-695906	0.01909	0.04115	1	1	1	1	0.4916	1
26	BIEC2-696276	0.01909	0.04115	1	1	1	1	0.4916	1
3	BIEC2-773818	0.0191	0.04117	1	1	1	1	0.4916	1
3	BIEC2-773817	0.0191	0.04117	1	1	1	1	0.4916	1
3	BIEC2-773772	0.0191	0.04117	1	1	1	1	0.4916	1
3	BIEC2-773811	0.0191	0.04117	1	1	1	1	0.4916	1
3	BIEC2-773771	0.0191	0.04117	1	1	1	1	0.4916	1
3	BIEC2-773805	0.0191	0.04117	1	1	1	1	0.4916	1
3	BIEC2-773795	0.0191	0.04117	1	1	1	1	0.4916	1
3	BIEC2-773837	0.0191	0.04117	1	1	1	1	0.4916	1
3	BIEC2-773797	0.0191	0.04117	1	1	1	1	0.4916	1
3	BIEC2-773823	0.0191	0.04117	1	1	1	1	0.4916	1
3	BIEC2-773822	0.0191	0.04117	1	1	1	1	0.4916	1
30	BIEC2-823322	0.01914	0.04123	1	1	1	1	0.4923	1
24	BIEC2-645086	0.01916	0.04127	1	1	1	1	0.4923	1
4	BIEC2-876856	0.01916	0.04128	1	1	1	1	0.4923	1
27	BIEC2-700552	0.01917	0.0413	1	1	1	1	0.4923	1
32	BIEC2-1127505	0.01919	0.04132	1	1	1	1	0.4923	1
23	BIEC2-613098	0.0192	0.04134	1	1	1	1	0.4923	1
7	BIEC2-990142	0.01925	0.04143	1	1	1	1	0.4923	1
16	BIEC2-341977	0.01926	0.04144	1	1	1	1	0.4923	1
24	BIEC2-630073	0.01928	0.04148	1	1	1	1	0.4923	1
6	BIEC2-938342	0.01928	0.04148	1	1	1	1	0.4923	1
6	BIEC2-938309	0.01928	0.04148	1	1	1	1	0.4923	1
2	BIEC2-504988	0.01928	0.04148	1	1	1	1	0.4923	1
2	BIEC2-504999	0.01928	0.04148	1	1	1	1	0.4923	1
15	BIEC2-301628	0.01935	0.04159	1	1	1	1	0.493	1
5	BIEC2-897546	0.01937	0.04163	1	1	1	1	0.493	1
5	BIEC2-897532	0.01937	0.04163	1	1	1	1	0.493	1
17	BIEC2-367344	0.01938	0.04165	1	1	1	1	0.493	1
17	BIEC2-367339	0.01938	0.04165	1	1	1	1	0.493	1
3	BIEC2-809543	0.01938	0.04165	1	1	1	1	0.493	1
22	BIEC2-597146	0.01939	0.04167	1	1	1	1	0.493	1
2	BIEC2-486546	0.01943	0.04173	1	1	1	1	0.4932	1
2	BIEC2-501721	0.01945	0.04177	1	1	1	1	0.4932	1
28	BIEC2-738443	0.01945	0.04177	1	1	1	1	0.4932	1
28	BIEC2-738444	0.01945	0.04177	1	1	1	1	0.4932	1
6	BIEC2-1187068	0.0195	0.04185	1	1	1	1	0.4942	1
8	BIEC2-1043344	0.01952	0.04187	1	1	1	1	0.4942	1
3	BIEC2-789493	0.01963	0.04206	1	1	1	1	0.4962	1
23	BIEC2-619019	0.01963	0.04206	1	1	1	1	0.4962	1
6	BIEC2-938270	0.01964	0.04208	1	1	1	1	0.4962	1
5	BIEC2-901167	0.01964	0.04209	1	1	1	1	0.4962	1
19	BIEC2-440584	0.01972	0.04222	1	1	1	1	0.4967	1
32	BIEC2-1126103	0.01974	0.04226	1	1	1	1	0.4967	1
15	BIEC2-294138	0.01975	0.04228	1	1	1	1	0.4967	1
15	BIEC2-294133	0.01975	0.04228	1	1	1	1	0.4967	1
15	BIEC2-294029	0.01975	0.04228	1	1	1	1	0.4967	1
15	BIEC2-294027	0.01975	0.04228	1	1	1	1	0.4967	1
3	BIEC2-784960	0.01983	0.0424	1	1	1	1	0.4967	1
3	BIEC2-783576	0.01984	0.04242	1	1	1	1	0.4967	1
6	BIEC2-954580	0.01988	0.04249	1	1	1	1	0.4967	1
15	BIEC2-282097	0.0199	0.04252	1	1	1	1	0.4967	1
9	BIEC2-1095396	0.01992	0.04255	1	1	1	1	0.4967	1
9	BIEC2-1095400	0.01992	0.04255	1	1	1	1	0.4967	1
32	BIEC2-1128325	0.01993	0.04258	1	1	1	1	0.4967	1
18	BIEC2-417120	0.01995	0.0426	1	1	1	1	0.4967	1
22	BIEC2-597796	0.01996	0.04274	1	1	1	1	0.4967	1
9	BIEC2-1092105	0.01998	0.04262	1	1	1	1	0.4967	1
5	BIEC2-898150	0.01999	0.04267	1	1	1	1	0.4967	1
6	BIEC2-940265	0.02	0.04265	1	1	1	1	0.4967	1
5	BIEC2-898144	0.02001	0.0427	1	1	1	1	0.4967	1
6	BIEC2-942550	0.02004	0.04269	1	1	1	1	0.4967	1
11	BIEC2-155959	0.02005	0.04277	1	1	1	1	0.4967	1
11	BIEC2-155957	0.02005	0.04275	1	1	1	1	0.4967	1
18	BIEC2-414968	0.02005	0.04277	1	1	1	1	0.4967	1
19	BIEC2-446571	0.02005	0.04277	1	1	1	1	0.4967	1
5	BIEC2-910976	0.02006	0.0428	1	1	1	1	0.4967	1
32	BIEC2-1146781	0.0201	0.04286	1	1	1	1	0.4967	1
32	BIEC2-1146848	0.0201	0.04286	1	1	1	1	0.4967	1
8	BIEC2-1048744	0.02012	0.04289	1	1	1	1	0.4967	1
31	BIEC2-837842	0.02013	0.04291	1	1	1	1	0.4967	1
4	BIEC2-860585	0.02013	0.04291	1	1	1	1	0.4967	1
2	BIEC2-473833	0.02013	0.04292	1	1	1	1	0.4967	1
10	BIEC2-119742	0.02015	0.04295	1	1	1	1	0.4967	1
10	BIEC2-119758	0.02015	0.04295	1	1	1	1	0.4967	1
4	BIEC2-866292	0.02016	0.04296	1	1	1	1	0.4967	1
4	BIEC2-866333	0.02016	0.04296	1	1	1	1	0.4967	1
31	BIEC2-831031	0.02019	0.04301	1	1	1	1	0.4967	1
30	BIEC2-824360	0.02024	0.04311	1	1	1	1	0.4967	1
13	BIEC2-211118	0.02025	0.0431	1	1	1	1	0.4967	1
10	BIEC2-112353	0.02026	0.04311	1	1	1	1	0.4967	1
3	BIEC2-774505	0.02027	0.04315	1	1	1	1	0.4967	1
10	BIEC2-128489	0.02029	0.04318	1	1	1	1	0.4967	1
9	BIEC2-1092549	0.02031	0.04321	1	1	1	1	0.4967	1
9	BIEC2-1092722	0.02031	0.04321	1	1	1	1	0.4967	1
9	BIEC2-1092701	0.02031	0.04321	1	1	1	1	0.4967	1
9	BIEC2-1092593	0.02031	0.04321	1	1	1	1	0.4967	1
9	BIEC2-1092594	0.02031	0.04321	1	1	1	1	0.4967	1
25	BIEC2-671012	0.02031	0.04322	1	1	1	1	0.4967	1
25	BIEC2-670712	0.02031	0.04322	1	1	1	1	0.4967	1
3	BIEC2-771727	0.02031	0.04322	1	1	1	1	0.4967	1
25	BIEC2-670708	0.02031	0.04322	1	1	1	1	0.4967	1
25	BIEC2-671218	0.02031	0.04322	1	1	1	1	0.4967	1
1	BIEC2-29874	0.02032	0.04322	1	1	1	1	0.4967	1
32	BIEC2-1119281	0.02034	0.04326	1	1	1	1	0.4967	1
32	BIEC2-1119280	0.02034	0.04326	1	1	1	1	0.4967	1
25	BIEC2-671899	0.02036	0.0433	1	1	1	1	0.4967	1
15	BIEC2-301896	0.02036	0.0433	1	1	1	1	0.4967	1
12	BIEC2-189065	0.02037	0.0433	1	1	1	1	0.4967	1
5	BIEC2-907558	0.02037	0.04331	1	1	1	1	0.4967	1
27	BIEC2-709570	0.02044	0.04347	1	1	1	1	0.4972	1
26	BIEC2-697152	0.02045	0.04344	1	1	1	1	0.4972	1
26	BIEC2-697147	0.02045	0.04345	1	1	1	1	0.4972	1
18	BIEC2-411426	0.02045	0.04345	1	1	1	1	0.4972	1
22	BIEC2-587263	0.02045	0.04345	1	1	1	1	0.4972	1
6	BIEC2-938267	0.02048	0.04345	1	1	1	1	0.4972	1
3	BIEC2-774565	0.0205	0.04352	1	1	1	1	0.4972	1
28	BIEC2-742952	0.02053	0.04358	1	1	1	1	0.4972	1
18	BIEC2-412132	0.02054	0.04359	1	1	1	1	0.4972	1
3	BIEC2-806139	0.02059	0.04368	1	1	1	1	0.4972	1
2	BIEC2-472330	0.02059	0.04369	1	1	1	1	0.4972	1
13	BIEC2-234989	0.02061	0.04375	1	1	1	1	0.4972	1
32	BIEC2-1119577	0.02061	0.04371	1	1	1	1	0.4972	1
32	BIEC2-1119565	0.02061	0.04372	1	1	1	1	0.4972	1
5	BIEC2-897596	0.02064	0.04372	1	1	1	1	0.4972	1
9	BIEC2-1092271	0.02064	0.04375	1	1	1	1	0.4972	1
15	BIEC2-294790	0.02067	0.04382	1	1	1	1	0.4972	1
18	BIEC2-411916	0.02068	0.04382	1	1	1	1	0.4972	1
3	BIEC2-804695	0.02074	0.04392	1	1	1	1	0.4972	1
3	BIEC2-801523	0.02075	0.04395	1	1	1	1	0.4972	1
3	BIEC2-801522	0.02075	0.04395	1	1	1	1	0.4972	1
32	BIEC2-1119782	0.02079	0.04401	1	1	1	1	0.4972	1
32	BIEC2-1119781	0.02079	0.04401	1	1	1	1	0.4972	1
5	BIEC2-910820	0.02079	0.04402	1	1	1	1	0.4972	1
1	BIEC2-31630	0.02083	0.0441	1	1	1	1	0.4972	1
3	BIEC2-809450	0.02084	0.04408	1	1	1	1	0.4972	1
25	BIEC2-657018	0.02085	0.04411	1	1	1	1	0.4972	1
26	BIEC2-697766	0.02085	0.04411	1	1	1	1	0.4972	1
26	BIEC2-697747	0.02085	0.04411	1	1	1	1	0.4972	1
26	BIEC2-697724	0.02085	0.04411	1	1	1	1	0.4972	1
26	BIEC2-697736	0.02085	0.04411	1	1	1	1	0.4972	1
4	BIEC2-860063	0.02085	0.04412	1	1	1	1	0.4972	1
14	BIEC2-248076	0.02088	0.04415	1	1	1	1	0.4972	1
15	BIEC2-320360	0.02088	0.04416	1	1	1	1	0.4972	1
3	BIEC2-782767	0.0209	0.04421	1	1	1	1	0.4972	1
14	BIEC2-259649	0.0209	0.0442	1	1	1	1	0.4972	1
14	BIEC2-259637	0.0209	0.04421	1	1	1	1	0.4972	1
14	BIEC2-259652	0.0209	0.04421	1	1	1	1	0.4972	1
11	BIEC2-165541	0.02091	0.04421	1	1	1	1	0.4972	1
1	BIEC2-37308	0.02091	0.04422	1	1	1	1	0.4972	1
32	BIEC2-1150930	0.02095	0.04428	1	1	1	1	0.4972	1
4	BIEC2-866791	0.02096	0.0443	1	1	1	1	0.4972	1
1	BIEC2-22034	0.021	0.04437	1	1	1	1	0.4972	1
3	BIEC2-778982	0.021	0.04437	1	1	1	1	0.4972	1
3	BIEC2-778998	0.021	0.04437	1	1	1	1	0.4972	1
3	BIEC2-778996	0.021	0.04437	1	1	1	1	0.4972	1
9	BIEC2-1069583	0.02101	0.04439	1	1	1	1	0.4972	1
14	BIEC2-254228	0.02104	0.04447	1	1	1	1	0.4972	1
1	BIEC2-66856	0.02105	0.04443	1	1	1	1	0.4972	1
4	BIEC2-845153	0.02107	0.04445	1	1	1	1	0.4972	1
21	BIEC2-562070	0.02108	0.04449	1	1	1	1	0.4972	1
1	BIEC2-11876	0.02109	0.04461	1	1	1	1	0.4972	1
3	BIEC2-803042	0.02111	0.04452	1	1	1	1	0.4972	1
11	BIEC2-138033	0.02111	0.04455	1	1	1	1	0.4972	1
8	BIEC2-1064394	0.02112	0.04456	1	1	1	1	0.4972	1
12	BIEC2-167857	0.02112	0.04456	1	1	1	1	0.4972	1
11	BIEC2-165015	0.02113	0.04456	1	1	1	1	0.4972	1
12	BIEC2-168472	0.02114	0.04459	1	1	1	1	0.4972	1
2	BIEC2-504804	0.02117	0.0446	1	1	1	1	0.4972	1
2	BIEC2-503761	0.02117	0.04465	1	1	1	1	0.4972	1
10	BIEC2-127426	0.02118	0.04466	1	1	1	1	0.4972	1
3	BIEC2-772734	0.02119	0.04468	1	1	1	1	0.4972	1
5	BIEC2-907489	0.02123	0.04474	1	1	1	1	0.4972	1
1	BIEC2-44864	0.02123	0.04475	1	1	1	1	0.4972	1
1	BIEC2-44839	0.02123	0.04475	1	1	1	1	0.4972	1
1	BIEC2-44853	0.02123	0.04475	1	1	1	1	0.4972	1
1	BIEC2-44855	0.02123	0.04475	1	1	1	1	0.4972	1
14	BIEC2-254206	0.02123	0.04475	1	1	1	1	0.4972	1
14	BIEC2-254196	0.02123	0.04475	1	1	1	1	0.4972	1
14	BIEC2-239709	0.02124	0.04476	1	1	1	1	0.4972	1
12	BIEC2-197534	0.02126	0.04479	1	1	1	1	0.4972	1
1	BIEC2-31213	0.02128	0.04482	1	1	1	1	0.4972	1
2	BIEC2-459931	0.02131	0.04488	1	1	1	1	0.4972	1
25	BIEC2-672947	0.02132	0.0449	1	1	1	1	0.4972	1
15	BIEC2-323158	0.02137	0.04498	1	1	1	1	0.4972	1
10	BIEC2-127310	0.02137	0.04498	1	1	1	1	0.4972	1
25	BIEC2-658231	0.02139	0.04501	1	1	1	1	0.4972	1
25	BIEC2-658259	0.02139	0.04501	1	1	1	1	0.4972	1
15	BIEC2-320543	0.02141	0.04504	1	1	1	1	0.4972	1
28	BIEC2-743667	0.02141	0.04505	1	1	1	1	0.4972	1
3	BIEC2-772325	0.02145	0.04512	1	1	1	1	0.4972	1
15	BIEC2-325737	0.02147	0.04515	1	1	1	1	0.4972	1
15	BIEC2-325746	0.02147	0.04515	1	1	1	1	0.4972	1
8	BIEC2-1045581	0.02148	0.04516	1	1	1	1	0.4972	1
8	BIEC2-1045603	0.02148	0.04516	1	1	1	1	0.4972	1
8	BIEC2-1045604	0.02148	0.04516	1	1	1	1	0.4972	1
8	BIEC2-1045605	0.02148	0.04516	1	1	1	1	0.4972	1
8	BIEC2-1045619	0.02148	0.04516	1	1	1	1	0.4972	1
8	BIEC2-1045736	0.02148	0.04516	1	1	1	1	0.4972	1
8	BIEC2-1045634	0.02148	0.04516	1	1	1	1	0.4972	1
32	BIEC2-1151605	0.02152	0.04525	1	1	1	1	0.4976	1
14	BIEC2-247951	0.02152	0.04522	1	1	1	1	0.4976	1
2	BIEC2-474087	0.02155	0.04522	1	1	1	1	0.498	1
6	BIEC2-938572	0.02156	0.04529	1	1	1	1	0.498	1
1	BIEC2-27472	0.02159	0.04535	1	1	1	1	0.4982	1
8	BIEC2-1046395	0.0216	0.04539	1	1	1	1	0.4982	1
5	BIEC2-897503	0.02162	0.04537	1	1	1	1	0.4982	1
10	BIEC2-131010	0.02163	0.04541	1	1	1	1	0.4982	1
3	BIEC2-806802	0.02163	0.0454	1	1	1	1	0.4982	1
6	BIEC2-954046	0.02169	0.0455	1	1	1	1	0.4984	1
29	BIEC2-755366	0.02169	0.0455	1	1	1	1	0.4984	1
1	BIEC2-51	0.02169	0.04551	1	1	1	1	0.4984	1
1	BIEC2-35	0.02169	0.04551	1	1	1	1	0.4984	1
16	BIEC2-329868	0.02171	0.04555	1	1	1	1	0.4986	1
11	BIEC2-162596	0.02175	0.04567	1	1	1	1	0.4986	1
4	BIEC2-869250	0.02177	0.0456	1	1	1	1	0.4986	1
5	BIEC2-897200	0.02177	0.04565	1	1	1	1	0.4986	1
3	BIEC2-773843	0.02179	0.04565	1	1	1	1	0.4986	1
1	BIEC2-2772	0.02179	0.04574	1	1	1	1	0.4986	1
3	BIEC2-802729	0.02179	0.04567	1	1	1	1	0.4986	1
32	BIEC2-1126073	0.0218	0.04567	1	1	1	1	0.4986	1
1	BIEC2-72902	0.02184	0.04569	1	1	1	1	0.4986	1
16	BIEC2-329698	0.02184	0.04576	1	1	1	1	0.4986	1
1	BIEC2-72952	0.02184	0.04576	1	1	1	1	0.4986	1
14	BIEC2-270592	0.02184	0.04576	1	1	1	1	0.4986	1
1	BIEC2-29468	0.02187	0.04581	1	1	1	1	0.4987	1
27	BIEC2-715245	0.02188	0.04583	1	1	1	1	0.4987	1
28	BIEC2-730437	0.0219	0.04586	1	1	1	1	0.4987	1
30	BIEC2-821468	0.0219	0.04586	1	1	1	1	0.4987	1
28	BIEC2-741655	0.02196	0.04595	1	1	1	1	0.4987	1
10	BIEC2-122056	0.02196	0.04596	1	1	1	1	0.4987	1
30	BIEC2-828356	0.02197	0.04596	1	1	1	1	0.4987	1
30	BIEC2-828366	0.02197	0.04596	1	1	1	1	0.4987	1
4	BIEC2-866713	0.02198	0.046	1	1	1	1	0.4987	1
6	BIEC2-938203	0.02199	0.04601	1	1	1	1	0.4987	1
3	BIEC2-808929	0.02203	0.04608	1	1	1	1	0.4987	1
16	BIEC2-329982	0.02203	0.04608	1	1	1	1	0.4987	1
16	BIEC2-329983	0.02203	0.04608	1	1	1	1	0.4987	1
3	BIEC2-810516	0.02204	0.04609	1	1	1	1	0.4987	1
3	BIEC2-810515	0.02204	0.04609	1	1	1	1	0.4987	1
3	BIEC2-810502	0.02204	0.04609	1	1	1	1	0.4987	1
21	BIEC2-562898	0.02206	0.04612	1	1	1	1	0.4988	1
11	BIEC2-156835	0.02211	0.0462	1	1	1	1	0.4993	1
11	BIEC2-156834	0.02211	0.0462	1	1	1	1	0.4993	1
8	BIEC2-1050688	0.02214	0.04626	1	1	1	1	0.4994	1
5	BIEC2-915111	0.02214	0.04626	1	1	1	1	0.4994	1
12	BIEC2-198894	0.02215	0.04626	1	1	1	1	0.4994	1
18	BIEC2-414474	0.02217	0.04631	1	1	1	1	0.4995	1
15	BIEC2-293414	0.02221	0.04638	1	1	1	1	0.4995	1
8	BIEC2-1046985	0.02222	0.04637	1	1	1	1	0.4995	1
8	BIEC2-1043318	0.02224	0.04642	1	1	1	1	0.4995	1
8	BIEC2-1043409	0.02224	0.04642	1	1	1	1	0.4995	1
19	BIEC2-438345	0.02225	0.04643	1	1	1	1	0.4995	1
19	BIEC2-438348	0.02225	0.04643	1	1	1	1	0.4995	1
16	BIEC2-342840	0.02225	0.04644	1	1	1	1	0.4995	1
17	BIEC2-383171	0.02226	0.04645	1	1	1	1	0.4995	1
3	BIEC2-780595	0.02228	0.04649	1	1	1	1	0.4997	1
28	BIEC2-738292	0.02231	0.04653	1	1	1	1	0.5	1
14	BIEC2-259796	0.02238	0.04664	1	1	1	1	0.5009	1
1	BIEC2-8637	0.02247	0.04679	1	1	1	1	0.5009	1
3	BIEC2-774477	0.02253	0.04689	1	1	1	1	0.5009	1
14	BIEC2-260974	0.02257	0.04697	1	1	1	1	0.5009	1
18	BIEC2-412104	0.02258	0.04697	1	1	1	1	0.5009	1
19	BIEC2-438294	0.02258	0.04697	1	1	1	1	0.5009	1
2	BIEC2-461868	0.02258	0.04697	1	1	1	1	0.5009	1
15	BIEC2-301543	0.02263	0.04705	1	1	1	1	0.5009	1
4	BIEC2-862647	0.02265	0.04709	1	1	1	1	0.5009	1
32	BIEC2-1126630	0.0227	0.04717	1	1	1	1	0.5009	1
14	BIEC2-269986	0.0227	0.04717	1	1	1	1	0.5009	1
8	BIEC2-1045848	0.0227	0.04717	1	1	1	1	0.5009	1
8	BIEC2-1045831	0.0227	0.04717	1	1	1	1	0.5009	1
29	BIEC2-761650	0.0227	0.04717	1	1	1	1	0.5009	1
14	BIEC2-261406	0.0227	0.04717	1	1	1	1	0.5009	1
3	BIEC2-772657	0.02271	0.04718	1	1	1	1	0.5009	1
7	BIEC2-1000249	0.02273	0.04722	1	1	1	1	0.5009	1
21	BIEC2-548133	0.02276	0.04727	1	1	1	1	0.5009	1
21	BIEC2-548126	0.02276	0.04727	1	1	1	1	0.5009	1
2	BIEC2-449739	0.02277	0.04728	1	1	1	1	0.5009	1
5	BIEC2-926399	0.02279	0.04731	1	1	1	1	0.5009	1
3	BIEC2-790633	0.02279	0.04731	1	1	1	1	0.5009	1
4	BIEC2-872867	0.02281	0.04736	1	1	1	1	0.5009	1
2	BIEC2-458064	0.02282	0.04736	1	1	1	1	0.5009	1
15	BIEC2-283521	0.02282	0.04737	1	1	1	1	0.5009	1
8	BIEC2-1037596	0.02295	0.04758	1	1	1	1	0.5009	1
8	BIEC2-1037645	0.02295	0.04758	1	1	1	1	0.5009	1
1	BIEC2-23374	0.02299	0.04764	1	1	1	1	0.5009	1
31	BIEC2-832238	0.02304	0.04772	1	1	1	1	0.5009	1
17	BIEC2-385452	0.02305	0.04774	1	1	1	1	0.5009	1
11	BIEC2-163754	0.02308	0.04779	1	1	1	1	0.5009	1
24	BIEC2-642029	0.02308	0.0478	1	1	1	1	0.5009	1
24	BIEC2-642039	0.02308	0.0478	1	1	1	1	0.5009	1
24	BIEC2-642061	0.02308	0.0478	1	1	1	1	0.5009	1
3	BIEC2-774544	0.02309	0.04781	1	1	1	1	0.5009	1
14	BIEC2-259661	0.02318	0.04795	1	1	1	1	0.5009	1
14	BIEC2-259667	0.02318	0.04795	1	1	1	1	0.5009	1
14	BIEC2-259683	0.02318	0.04795	1	1	1	1	0.5009	1
14	BIEC2-259672	0.02318	0.04795	1	1	1	1	0.5009	1
2	BIEC2-496920	0.02319	0.04797	1	1	1	1	0.5009	1
7	BIEC2-1005615	0.02319	0.04797	1	1	1	1	0.5009	1
7	BIEC2-1005613	0.02319	0.04797	1	1	1	1	0.5009	1
1	BIEC2-37332	0.0232	0.04798	1	1	1	1	0.5009	1
1	BIEC2-37353	0.0232	0.04798	1	1	1	1	0.5009	1
2	BIEC2-487802	0.02322	0.04802	1	1	1	1	0.5009	1
10	BIEC2-105637	0.02323	0.04804	1	1	1	1	0.5009	1
5	BIEC2-924304	0.02326	0.04807	1	1	1	1	0.5009	1
2	BIEC2-503980	0.02327	0.0481	1	1	1	1	0.5009	1
23	BIEC2-617952	0.0233	0.04815	1	1	1	1	0.5009	1
13	BIEC2-227872	0.02332	0.04819	1	1	1	1	0.5009	1
8	BIEC2-1045040	0.02333	0.0482	1	1	1	1	0.5009	1
8	BIEC2-1045038	0.02333	0.0482	1	1	1	1	0.5009	1
9	BIEC2-1074924	0.02337	0.04826	1	1	1	1	0.5009	1
5	BIEC2-910594	0.02337	0.04827	1	1	1	1	0.5009	1
6	BIEC2-939717	0.02337	0.04827	1	1	1	1	0.5009	1
1	BIEC2-11819	0.02338	0.04829	1	1	1	1	0.5009	1
2	BIEC2-465401	0.02338	0.04829	1	1	1	1	0.5009	1
5	BIEC2-901110	0.0234	0.04831	1	1	1	1	0.5009	1
17	BIEC2-376202	0.02342	0.04835	1	1	1	1	0.5009	1
13	BIEC2-226005	0.02343	0.04836	1	1	1	1	0.5009	1
13	BIEC2-226006	0.02343	0.04836	1	1	1	1	0.5009	1
16	BIEC2-331294	0.02345	0.0484	1	1	1	1	0.5009	1
1	BIEC2-83681	0.02346	0.04841	1	1	1	1	0.5009	1
16	BIEC2-329377	0.02347	0.04843	1	1	1	1	0.5009	1
16	BIEC2-329379	0.02347	0.04843	1	1	1	1	0.5009	1
16	BIEC2-329383	0.02347	0.04843	1	1	1	1	0.5009	1
16	BIEC2-329381	0.02347	0.04843	1	1	1	1	0.5009	1
30	BIEC2-817078	0.02349	0.04847	1	1	1	1	0.5009	1
23	BIEC2-607379	0.02352	0.0485	1	1	1	1	0.5009	1
23	BIEC2-607387	0.02352	0.0485	1	1	1	1	0.5009	1
14	BIEC2-247877	0.02352	0.0485	1	1	1	1	0.5009	1
14	BIEC2-247874	0.02352	0.0485	1	1	1	1	0.5009	1
9	BIEC2-1097860	0.02355	0.04856	1	1	1	1	0.5009	1
10	BIEC2-121074	0.02359	0.04863	1	1	1	1	0.5009	1
10	BIEC2-122289	0.02362	0.04868	1	1	1	1	0.5009	1
2	BIEC2-460880	0.02362	0.04868	1	1	1	1	0.5009	1
28	BIEC2-728630	0.02362	0.04868	1	1	1	1	0.5009	1
28	BIEC2-728635	0.02362	0.04868	1	1	1	1	0.5009	1
13	BIEC2-227668	0.02363	0.04868	1	1	1	1	0.5009	1
27	BIEC2-715663	0.02363	0.04869	1	1	1	1	0.5009	1
27	BIEC2-700474	0.02365	0.04872	1	1	1	1	0.5009	1
18	BIEC2-418478	0.02366	0.04874	1	1	1	1	0.5009	1
18	BIEC2-418479	0.02366	0.04874	1	1	1	1	0.5009	1
19	BIEC2-446122	0.02367	0.04876	1	1	1	1	0.5009	1
7	BIEC2-996336	0.0237	0.0488	1	1	1	1	0.5009	1
1	BIEC2-89276	0.02371	0.04881	1	1	1	1	0.5009	1
8	BIEC2-1027661	0.02371	0.04882	1	1	1	1	0.5009	1
16	BIEC2-331375	0.02375	0.04888	1	1	1	1	0.5009	1
28	BIEC2-738393	0.02375	0.04889	1	1	1	1	0.5009	1
12	BIEC2-189907	0.02375	0.04889	1	1	1	1	0.5009	1
26	BIEC2-692696	0.02376	0.0489	1	1	1	1	0.5009	1
20	BIEC2-517206	0.02379	0.04895	1	1	1	1	0.5009	1
11	BIEC2-138434	0.02379	0.04895	1	1	1	1	0.5009	1
7	BIEC2-976021	0.02382	0.04899	1	1	1	1	0.5009	1
1	BIEC2-1249	0.02384	0.04903	1	1	1	1	0.5009	1
30	BIEC2-818899	0.02384	0.04903	1	1	1	1	0.5009	1
30	BIEC2-823413	0.02385	0.04905	1	1	1	1	0.5009	1
2	BIEC2-506268	0.02385	0.04905	1	1	1	1	0.5009	1
21	BIEC2-567012	0.02386	0.04906	1	1	1	1	0.5009	1
17	BIEC2-366621	0.02386	0.04906	1	1	1	1	0.5009	1
21	BIEC2-566820	0.02386	0.04906	1	1	1	1	0.5009	1
17	BIEC2-366714	0.02386	0.04906	1	1	1	1	0.5009	1
25	BIEC2-674489	0.02389	0.0491	1	1	1	1	0.5009	1
25	BIEC2-674703	0.02389	0.0491	1	1	1	1	0.5009	1
25	BIEC2-674421	0.02389	0.0491	1	1	1	1	0.5009	1
25	BIEC2-674375	0.02389	0.0491	1	1	1	1	0.5009	1
17	BIEC2-374671	0.02389	0.04911	1	1	1	1	0.5009	1
19	BIEC2-446137	0.0239	0.04913	1	1	1	1	0.5009	1
19	BIEC2-446143	0.0239	0.04913	1	1	1	1	0.5009	1
19	BIEC2-446140	0.0239	0.04913	1	1	1	1	0.5009	1
23	BIEC2-625955	0.02392	0.04916	1	1	1	1	0.5009	1
15	BIEC2-325753	0.02394	0.04918	1	1	1	1	0.5009	1
15	BIEC2-312451	0.02398	0.04926	1	1	1	1	0.5009	1
15	BIEC2-312443	0.02398	0.04926	1	1	1	1	0.5009	1
15	BIEC2-312441	0.02398	0.04926	1	1	1	1	0.5009	1
3	BIEC2-775582	0.02399	0.04928	1	1	1	1	0.5009	1
3	BIEC2-775579	0.02399	0.04928	1	1	1	1	0.5009	1
3	BIEC2-775551	0.02399	0.04928	1	1	1	1	0.5009	1
21	BIEC2-566248	0.02399	0.04928	1	1	1	1	0.5009	1
3	BIEC2-781739	0.024	0.04929	1	1	1	1	0.5009	1
10	BIEC2-127422	0.02401	0.04931	1	1	1	1	0.5009	1
18	BIEC2-415008	0.02406	0.04939	1	1	1	1	0.5009	1
18	BIEC2-415197	0.02406	0.04939	1	1	1	1	0.5009	1
4	BIEC2-868515	0.02409	0.04943	1	1	1	1	0.5009	1
9	BIEC2-1095989	0.02409	0.04943	1	1	1	1	0.5009	1
18	BIEC2-416280	0.02413	0.04952	1	1	1	1	0.5009	1
21	BIEC2-555948	0.02413	0.0495	1	1	1	1	0.5009	1
18	BIEC2-416285	0.02413	0.0495	1	1	1	1	0.5009	1
18	BIEC2-416307	0.02413	0.0495	1	1	1	1	0.5009	1
11	BIEC2-165592	0.02415	0.0495	1	1	1	1	0.5009	1
3	BIEC2-772293	0.02415	0.04954	1	1	1	1	0.5009	1
3	BIEC2-809210	0.02415	0.04954	1	1	1	1	0.5009	1
3	BIEC2-809207	0.02415	0.04954	1	1	1	1	0.5009	1
3	BIEC2-773184	0.02416	0.04955	1	1	1	1	0.5009	1
2	BIEC2-465685	0.02416	0.04955	1	1	1	1	0.5009	1
8	BIEC2-1027649	0.02417	0.04956	1	1	1	1	0.5009	1
2	BIEC2-486427	0.02417	0.04957	1	1	1	1	0.5009	1
5	BIEC2-928943	0.02419	0.0496	1	1	1	1	0.5009	1
16	BIEC2-329969	0.02421	0.04962	1	1	1	1	0.5009	1
14	BIEC2-261999	0.02423	0.04966	1	1	1	1	0.5009	1
10	BIEC2-112471	0.02423	0.04967	1	1	1	1	0.5009	1
10	BIEC2-112467	0.02423	0.04967	1	1	1	1	0.5009	1
10	BIEC2-112411	0.02423	0.04967	1	1	1	1	0.5009	1
10	BIEC2-112347	0.02423	0.04967	1	1	1	1	0.5009	1
10	BIEC2-112277	0.02423	0.04967	1	1	1	1	0.5009	1
10	BIEC2-111969	0.02423	0.04967	1	1	1	1	0.5009	1
10	BIEC2-113741	0.02423	0.04967	1	1	1	1	0.5009	1
5	BIEC2-897478	0.02429	0.04976	1	1	1	1	0.5009	1
5	BIEC2-897516	0.02429	0.04976	1	1	1	1	0.5009	1
5	BIEC2-897514	0.02429	0.04976	1	1	1	1	0.5009	1
5	BIEC2-897515	0.02429	0.04976	1	1	1	1	0.5009	1
1	BIEC2-89564	0.02431	0.04979	1	1	1	1	0.5009	1
7	BIEC2-1019281	0.02432	0.04981	1	1	1	1	0.5009	1
17	BIEC2-374099	0.02432	0.04981	1	1	1	1	0.5009	1
16	BIEC2-349064	0.02434	0.04984	1	1	1	1	0.5009	1
17	BIEC2-383139	0.02435	0.04986	1	1	1	1	0.5009	1
10	BIEC2-126670	0.02436	0.04986	1	1	1	1	0.5009	1
10	BIEC2-126701	0.02436	0.04986	1	1	1	1	0.5009	1
10	BIEC2-126722	0.02436	0.04986	1	1	1	1	0.5009	1
10	BIEC2-126757	0.02436	0.04986	1	1	1	1	0.5009	1
10	BIEC2-126758	0.02436	0.04986	1	1	1	1	0.5009	1
10	BIEC2-126698	0.02436	0.04986	1	1	1	1	0.5009	1
3	BIEC2-772353	0.02436	0.04987	1	1	1	1	0.5009	1
3	BIEC2-772359	0.02436	0.04987	1	1	1	1	0.5009	1
21	BIEC2-566971	0.02438	0.0499	1	1	1	1	0.5009	1
5	BIEC2-912191	0.0244	0.04994	1	1	1	1	0.5009	1
12	BIEC2-189842	0.02441	0.04995	1	1	1	1	0.5009	1
20	BIEC2-532109	0.02441	0.04995	1	1	1	1	0.5009	1
29	BIEC2-750552	0.02442	0.04997	1	1	1	1	0.5009	1
1	BIEC2-23308	0.02443	0.04998	1	1	1	1	0.5009	1
1	BIEC2-81461	0.02446	0.05004	1	1	1	1	0.5013	1
[truncated: 38,976 more rows]
