# Supplementary material for: A genome-wide SNP-association study confirms a sequence variant (g.66493737C>T) in the equine myostatin (MSTN) gene as the most powerful predictor of optimum racing distance for Thoroughbred racehorses
Source: BMC Genomics. 2010 Oct 11;11:552. doi: 10.1186/1471-2164-11-552 (PMC3091701; doi:10.1186/1471-2164-11-552)
Supplement: Additional file 2 — PCR and sequencing primers for re-sequencing MSTN flanking regions. Primers were designed to cover ~2 kb of the 3' UTR and ~2 kb of the 5' UTR of the MSTN gene. [file 1471-2164-11-552-S2.XLS]

## Sheet: Sheet1
Forward and reverse primers for MSTN 3' UTR PCR and sequencing
Oligonucleotide Name	Oligonucleotide Primer Sequence 5'-3'
PCR Primer 3'UTR (Forward)	TACTCCCACAAAGATGTCTCCAAT
PCR Primer 3'UTR (Reverse)	TGAATCACCTCCTGCATTAGACT
Sequencing Primer 1 3'UTR (Forward)	GAATGGCTGATGTCATCAGG
Sequencing Primer 1 3'UTR (Reverse)	CCTGATGACATCAGCCATTC
Sequencing Primer 2 3'UTR (Forward)	CAAATCTCAACGTTCCATTG
Sequencing Primer 2 3'UTR (Reverse)	CAATGGAACGTTGAGATTTG
Forward and reverse primers for MSTN 5' UTR PCR and sequencing
Oligonucleotide Name	Oligonucleotide Primer Sequence 5'-3'
PCR Primer 5'UTR (Forward)	CTGGTTTGTGTCTGGTTTTC
PCR Primer 5'UTR (Reverse)	CTTTTCCTTCCTGCTTACATAC
Sequencing Primer 1 5'UTR (Forward)	AACAAAACAAACAGGCACCC
Sequencing Primer 1 5'UTR (Reverse)	GGGTGCCTGTTTGTTTTGTT
Sequencing Primer 2 5'UTR (Forward)	GTCAGGAAAACAAGTTTCTCAAA
Sequencing Primer 2 5'UTR (Reverse)	TTTGAGAAACTTGTTTTCCTGAC
Sequencing Primer 3 5'UTR (Forward)	GACAGCGAGATTCATTGTGG
Sequencing Primer 3 5'UTR (Reverse)	CCACAATGAATCTCGCTGTC
Sequencing Primer 4 5'UTR (Forward)	CCTGTTTGTGCTGATTCTTG
Sequencing Primer 4 5'UTR (Reverse)	CAAGAATCAGCACAAACAGG
