# Supplementary material for: A genome-wide SNP-association study confirms a sequence variant (g.66493737C>T) in the equine myostatin (MSTN) gene as the most powerful predictor of optimum racing distance for Thoroughbred racehorses
Source: BMC Genomics. 2010 Oct 11;11:552. doi: 10.1186/1471-2164-11-552 (PMC3091701; doi:10.1186/1471-2164-11-552)
Supplement: Additional file 3 — Sequence and structural variation in the coding, intronic and flanking sequences of the equine MSTN gene. Sequences are provided for the + strand. [file 1471-2164-11-552-S3.XLS]

## Sheet: Sheet1
SNP ID	Sequence variation (+ strand)	Location (bp) on ECA18 (EquCab2)	Structure	Flanking sequences
Ins227bp	Insertion 227 bp	66495327 [Insertion227bp] 66495326	5' UTR	TTGTGACAGACAGGGTTTTAACCTCTGACAGCGAGATTCATTGTGGAGCAGGAGCCAATCATAGATCCTGACGACACTTGTCTCATCAAAGTTGGAATATAAAAAGCCACTTGG[GGGGCTGGCCCCGTGGCCGAGTGGTTAAGTTCGTGCGCTCCGCTGCAGGCGGCCCAGTGTTTCGTCGGTTCGAGTCCTGGGCGCGGACATGGCACTGCTCGTCGGACCACGCTGAGGCAGCGTCCCACATGCCACAACTAGAGGAACCCACAACGAAGAATACACAACTATGTACCGGGGGGCTTTGGGGAGAAAAAGGAAAATAAAATCTTTAAAAAGCCACTTGG]AATACAGTATAAAAGATTCACTGGTGTGGCAAGTTGTCTCTCAGACTGTACAGGCA…
SNP1	A:G	66493737	Intron 1	AAAACAGCTATGACCGTCTGCGATCCTGCTTTACCCAGTGCTTTATCTACTTTAAACAGGACACAACAGTTTCAAAATATTGTTCTCCTTATTAAGTAATCAGGTTATAATGCACCAA[A/G]TAATTTTCCTTTATGACTCTGCTATCAAATAGTCCTGGAGTAGATTTACCTTATTTATAAACAATCTTGGGGAACCAAAATAAAAGAAATTGCTAGTGATTTTGCTCACAATGACAGCCTGGCTCTAAAGA
SNP2	G:T	66494218	Intron 1	ACGTTTAGGTCATTTGAGCATTTGCTGAACACCAAAATGACTTCTGTTACTCAAAACTATTTCTCATAGTGTTTTTATGTTCTTCACAAATTAACATATTAGATTTTGAAAGTTATTCCCCTGGAGATTAGGAAAAATATTTTTTAAAAT[G/T]TAATGTATTAGTAAGAAAAATGATGAAGTAAACATAGCATAATGATAATCATGAGCTAATTATCATAAAATGCCTAATAAATAAACATTTTAATCAAAGAGGTTATAGCTCAGAGTCCTGCTTACACCTTGACCATAGTACTATTGTTG
SNP3	A:C	66489613	3' UTR	TATATACCATCATTTTGATTATCCTTATACACTTGAATTTATATTGTATAATAGCATACTTGGTAAGATGAAATTCCACAAAAATAGGAATGGTACACCATATGCAAGTTTCCATTCCTATTGTGATTGATACAGTACATTAACAATCCACACCAATGGTGCTAATACAAATAGGCTGAATGGCTGATGTCATCAGGTTTAT[C/A]AAATAAAAACATCCAATAAAATAATGTTTCTCCTTTCTTCAGGTGCATTTTCCAAATGGGGAATGGATTTTCTTTAATGAAAGAAGAATCATTTTTCTAGAGGTCAGGATTTAATTCTGTAGCATACTTGGAGAAACTGCATTACCTTAAAAGGCAGCCAAAAAGTATTCATTTTTATCAAAATTTCAAAAT…
SNP4	C:T	66489371	3' UTR	ATCCAATAAAATAATGTTTCTCCTTTCTTCAGGTGCATTTTCCAAATGGGGAATGGATTTTCTTTAATGAAAGAAGAATCATTTTTCTAGAGGTCAGGATTTAATTCTGTAGCATACTTGGAGAAACTGCATTACCTTAAAAGGCAGCCAAAAAGTATTCATTTTTATCAAAATTTCAAAATTGCAGCCTGCTTTTGCAACATTGCAGTTTTTATGATAAAATAATGGAAA[C/T]GACTGATTCTGTCAATATTGTATAAAAAGACTTTGAGACAATTGCATTTATATAATATGTATACAATATTGTTTTTGTAAATAAGCGTCTCCTTTTTTATTTACTTTGGTATATTTTTACAGTCAGAACATTTCAAATTAAGTATTAAGGCACAAAGACATGT…
SNP5	A:G	66489360	3' UTR	ATCCAATAAAATAATGTTTCTCCTTTCTTCAGGTGCATTTTCCAAATGGGGAATGGATTTTCTTTAATGAAAGAAGAATCATTTTTCTAGAGGTCAGGATTTAATTCTGTAGCATACTTGGAGAAACTGCATTACCTTAAAAGGCAGCCAAAAAGTATTCATTTTTATCAAAATTTCAAAATTGCAGCCTGCTTTTGCAACATTGCAGTTTTTATGATAAAATAATGGAAATGACTGATTCT[G/A]TCAATATTGTATAAAAAGACTTTGAGACAATTGCATTTATATAATATGTATACAATATTGTTTTTGTAAATAAGCGTCTCCTTTTTTATTTACTTTGGTATATTTTTACAGTCAGAACATTTCAAATTAAGTATTAAGGCACAAAGACATGT…
SNP6	A:T	66488313	3' UTR	TCAATTTCCAAATGCATTGCAGTTGGCAAGGGTATATGGTCCTAGAGTTACAAGTTCTACTGAAGCCACAGGAACACAGGGAAGCTGCATCTTTTTTTCTAGCACTTAATGATACCAGCACATTTATCTGAGCTTTGGGGGTACCAATTTTCA[A/T]ATTGAATTGAAAAATAATCATAAAGTGCCTAGAAATTCTTAAGTGCAACACTGTACATAAATGTTTTTGAAGTGAACTCTCTTCTCTACTGCTTATCAGTTTAGTAAGTTAGCTATAAAGCAGTGACTAAGTCTATGAG
